# Supplementary material for: Comparison of salivary gland and midgut microbiome in the soft ticks Ornithodoros erraticus and Ornithodoros moubata
Source: Front Microbiol. 2023 May 9;14:1173609. doi: 10.3389/fmicb.2023.1173609 (PMC10203192; doi:10.3389/fmicb.2023.1173609)
Supplement: Supplementary file 3 [file Table_1.xlsx]

## Sheet: Supplementary Table S1
	Comparison of microbial diversity for tissue-associated microbiota within and between O, erraticus and O, moubata,
	Comparison of alpha diversity
	Pielou evenness				Observed features			Phylogenetic diversity
	Groups	H	p-value	q-value	H	p-value	q-value	H	p-value	q-value
	OeSG- OeMG	4.48	0.03	0.18	3.02	0.08	0.16	1.65	0.2	0.24
	OmMG -OmSG	0.57	0.45	0.54	1.75	0.19	0.28	0.97	0.33	0.33
	OeMG -OmMG	1.85	0.17	0.35	3.29	0.07	0.16	13.17	0	0
	OeSG - OmSG	0.14	0.71	0.71	1.12	0.29	0.35	3.02	0.08	0.12
				Comparison of beta – diversity with Bray Curtis dissimilarity index
				Groups	F	p-value	stress
				OeSG- OeMG	2.132	0.088	0.09
				OmMG -OmSG	10.99	0,0001***	0.14
				OeMG -OmMG	15.28	0,0001***	0.12
				OeSG - OmSG	6.91	0,0001***	0.16
