# Supplementary material for: Comparison of salivary gland and midgut microbiome in the soft ticks Ornithodoros erraticus and Ornithodoros moubata
Source: Front Microbiol. 2023 May 9;14:1173609. doi: 10.3389/fmicb.2023.1173609 (PMC10203192; doi:10.3389/fmicb.2023.1173609)
Supplement: Supplementary file 4 [file Table_2.xlsx]

## Sheet: Supplementary Table S2
	Conditions	Number of taxa	Genera and families
	OeMG OeSG OmMG OmSG	507	g__Anaerostipes
			g__OPB41
			f__Acidobacteriaceae_(Subgroup_1)-g__uncultured
			g__Haliangium
			g__Chujaibacter
			g__Blfdi19
			g__Sphingopyxis
			g__Pedosphaeraceae
			g__Proteiniphilum
			g__Cloacibacterium
			g__[Clostridium]_innocuum_group
			f__Myxococcaceae
			g__Atopobium
			g__Gastranaerophilales
			g__Dubosiella
			g__Francisella
			g__Lentimicrobium
			f__Chitinophagaceae-g__uncultured
			g__67-14
			g__Coriobacteriaceae_UCG-002
			g__Methanobrevibacter
			g__Monoglobus
			g__Petrimonas
			g__Caldicoprobacter
			g__Cetobacterium
			g__Acholeplasma
			g__Bacteroidetes_BD2-2
			g__Faecalibaculum
			g__MND1
			g__CL500-29_marine_group
			g__Hirschia
			g__Anaerococcus
			g__Christensenellaceae_R-7_group
			o__Oscillospirales
			g__Niabella
			g__[Anaerorhabdus]_furcosa_group
			o__Bacteroidales
			c__Alphaproteobacteria
			g__hgcI_clade
			g__Phascolarctobacterium
			g__Lachnospiraceae_ND3007_group
			g__Fenollaria
			g__Brevibacillus
			g__Parasutterella
			g__SJA-15
			g__RBG-13-54-9
			g__Marinomonas
			g__Abiotrophia
			f__Alcaligenaceae
			g__Novosphingobium
			g__mle1-7
			f__Caulobacteraceae
			g__Phenylobacterium
			g__Subgroup_10
			f__Anaerolineaceae-g__uncultured
			g__Corynebacterium
			g__TK10
			g__Desulfobacter
			g__Clostridium_sensu_stricto_1
			g__Rhodococcus
			f__Christensenellaceae-g__uncultured
			g__Peptococcus
			g__Geothermobacter
			o__Rhizobiales
			p__Firmicutes
			f__Flavobacteriaceae
			g__Candidatus_Soleaferrea
			g__Sedimentibacter
			f__Micrococcaceae
			g__Jatrophihabitans
			g__Solobacterium
			f__Comamonadaceae
			g__Sutterella
			g__Pedobacter
			f__Planococcaceae
			g__UBA1819
			g__Roseburia
			g__Acetobacter
			g__Hydrogenispora
			g__Latescibacterota
			g__Tyzzerella
			g__Prevotellaceae_UCG-003
			g__SAR86_clade
			g__Ezakiella
			g__Mucispirillum
			f__Rhizobiaceae
			g__Delftia
			f__Diplorickettsiaceae-g__uncultured
			g__Mycoplasma
			g__Megasphaera
			g__Desulfatiglans
			g__RCP2-54
			g__S0134_terrestrial_group
			g__Halomonas
			f__Methylophilaceae
			g__Odoribacter
			f__Pedosphaeraceae-g__uncultured
			g__[Eubacterium]_xylanophilum_group
			g__JS1
			g__Planifilum
			g__Flavonifractor
			f__Oxalobacteraceae
			g__NS11-12_marine_group
			g__Desulfitobacterium
			g__Alcanivorax
			g__Zixibacteria
			g__Succinivibrio
			g__Shewanella
			g__Helicobacter
			g__Oribacterium
			f__Peptococcaceae-g__uncultured
			g__GCA-900066575
			g__SJA-28
			g__Lactococcus
			g__Intestinimonas
			g__[Clostridium]_methylpentosum_group
			g__Clostridium_sensu_stricto_13
			f__Gemmataceae-g__uncultured
			g__Akkermansia
			g__SAR324_clade(Marine_group_B)
			g__Bacteroidetes_vadinHA17
			g__Sphingomonas
			f__Rikenellaceae
			f__Tannerellaceae
			c__Gammaproteobacteria
			f__Desulfosarcinaceae
			g__SBR1031
			g__Altererythrobacter
			g__Peptostreptococcus
			g__S085
			g__Geobacter
			g__Duganella
			g__Vicinamibacteraceae
			f__Erysipelotrichaceae-g__uncultured
			g__Acidothermus
			g__Bryobacter
			g__Conexibacter
			g__Olsenella
			g__Asticcacaulis
			g__Bradyrhizobium
			g__Ahniella
			g__SWB02
			g__Desulfomicrobium
			g__Gemella
			g__Tumebacillus
			g__Limnobacter
			g__Massilia
			g__Bacillus
			o__Syntrophales-g__uncultured
			g__Lachnospiraceae_NK3A20_group
			g__Pseudonocardia
			g__Nitrosomonas
			g__Exiguobacterium
			g__Citrifermentans
			g__Mycobacterium
			g__Subgroup_22
			g__Acidibacter
			g__Longimicrobiaceae
			g__Treponema
			g__Saccharopolyspora
			g__MBNT15
			o__Acidobacteriales-g__uncultured
			f__Micropepsaceae-g__uncultured
			g__Coprococcus
			g__Bdellovibrio
			g__Tepidimonas
			g__MBA03
			g__Incertae_Sedis
			g__Coxiella
			g__Sva0485
			g__Streptococcus
			g__Devosia
			g__Opitutus
			g__Caulobacter
			o__Burkholderiales
			g__Bacteroides
			f__Oscillospiraceae
			g__NK4A214_group
			g__Nitrososphaeraceae
			f__Prolixibacteraceae-g__uncultured
			g__[Eubacterium]_nodatum_group
			f__Blastocatellaceae
			g__Kroppenstedtia
			g__Lysobacter
			g__Lacunisphaera
			g__Alcaligenes
			g__Ralstonia
			g__Candidatus_Nitrosopumilus
			g__Brevundimonas
			g__Collinsella
			g__Capnocytophaga
			g__Alloprevotella
			g__Lachnospira
			g__Nocardiopsis
			g__Snodgrassella
			f__Neisseriaceae-g__uncultured
			g__Bosea
			f__Solirubrobacteraceae-g__uncultured
			g__Colidextribacter
			c__Thermoleophilia-g__uncultured
			g__Megamonas
			g__Rikenellaceae_RC9_gut_group
			g__Comamonas
			g__Ellin517
			c__Bacteroidia
			f__Caldilineaceae-g__uncultured
			g__Staphylococcus
			d__Bacteria
			g__Enterorhabdus
			g__Weissella
			g__Rhodobacter
			f__Lachnospiraceae-g__uncultured
			g__Rhodanobacter
			f__Sphingobacteriaceae
			g__Burkholderia-Caballeronia-Paraburkholderia
			g__Nocardioides
			g__Subgroup_11
			g__Pseudogracilibacillus
			g__Thermomonas
			f__Pedosphaeraceae
			g__Cupriavidus
			g__Lachnospiraceae_UCG-001
			f__Muribaculaceae
			g__Fimbriimonadaceae
			c__Acidimicrobiia
			f__Ruminococcaceae
			c__Bacilli
			g__Aminicenantales
			g__Leptotrichia
			g__Gaiella
			g__Ferruginibacter
			o__Microtrichales-g__uncultured
			g__Paraprevotella
			f__Pirellulaceae-g__uncultured
			g__Flavobacterium
			g__SC103
			g__Campylobacter
			g__Hungatella
			g__Alistipes
			c__Alphaproteobacteria-g__uncultured
			g__Prevotellaceae_UCG-001
			g__[Ruminococcus]_torques_group
			g__Hydrogenophaga
			g__Rubellimicrobium
			g__Eggerthella
			g__Oscillibacter
			g__Family_XIII_UCG-001
			f__Flavobacteriaceae-g__uncultured
			g__11-24
			g__Subdoligranulum
			g__Spirochaeta
			g__Chloroplast
			g__Anaerovibrio
			g__ADurb.Bin063-1
			g__Lawsonella
			o__Micavibrionales-g__uncultured
			g__UCG-002
			g__Reyranella
			f__Vicinamibacteraceae
			g__Proteus
			g__Clade_Ia
			g__Hyphomicrobium
			g__Subgroup_7
			g__Faecalibacterium
			g__Allobaculum
			g__Catenibacterium
			g__Fusicatenibacter
			g__Veillonella
			g__Negativibacillus
			c__Actinobacteria
			f__Gemmatimonadaceae-g__uncultured
			g__Aeromonas
			g__Candidatus_Arthromitus
			g__Rikenella
			g__Ruminiclostridium
			o__Enterobacterales
			o__Bacillales
			g__Caldalkalibacillus
			g__A4b
			o__Gaiellales-g__uncultured
			g__UCG-005
			g__Rubrobacter
			g__Prevotellaceae_Ga6A1_group
			g__[Ruminococcus]_gnavus_group
			g__Peptoniphilus
			g__OM27_clade
			g__Sva0996_marine_group
			g__Steroidobacter
			g__Defluviicoccus
			g__Psychrobacter
			g__Blautia
			f__Anaerovoracaceae
			g__Subgroup_18
			g__Aquicella
			g__Phreatobacter
			g__Methanosaeta
			f__Rhodocyclaceae
			g__Brachybacterium
			g__Blastococcus
			g__Fusobacterium
			g__Haemophilus
			f__Bacillaceae
			g__AD3
			g__Enhydrobacter
			g__Nitrospira
			g__RF39
			g__Iamia
			f__Kiloniellaceae-g__uncultured
			g__Arenimonas
			g__Longilinea
			g__Janthinobacterium
			g__Terrisporobacter
			g__[Eubacterium]_ventriosum_group
			g__Peredibacter
			g__Family_XIII_AD3011_group
			g__PHOS-HE36
			g__Desulfovibrio
			g__Desulfosporosinus
			f__Microbacteriaceae
			g__Syntrophorhabdus
			g__Pseudoalteromonas
			g__Aeromicrobium
			g__Dialister
			g__Streptomyces
			f__Steroidobacteraceae-g__uncultured
			g__Frankiales
			g__Cellvibrio
			g__Pla4_lineage
			g__0319-6G20
			g__TRA3-20
			g__Serratia
			g__Lachnospiraceae_UCG-006
			g__Bifidobacterium
			g__Paracoccus
			g__Chryseolinea
			g__Ignavibacterium
			g__BD2-11_terrestrial_group
			g__Proteocatella
			g__Anaerotruncus
			g__Turicibacter
			o__Elsterales-g__uncultured
			f__Saprospiraceae-g__uncultured
			g__Marmoricola
			g__UCG-010
			f__Anaerolineaceae
			g__Prevotellaceae_NK3B31_group
			g__Candidatus_Competibacter
			g__KD4-96
			g__Actinomadura
			f__Caulobacteraceae-g__uncultured
			f__Enterobacteriaceae
			g__Atopostipes
			g__NB1-j
			g__Latescibacteraceae
			g__Labrys
			g__Leuconostoc
			g__Solirubrobacter
			g__Muribaculum
			g__Skermanella
			g__Cutibacterium
			g__Holdemanella
			g__Gardnerella
			g__Pajaroellobacter
			g__Acetomicrobium
			f__Sandaracinaceae-g__uncultured
			g__CAG-56
			g__Gracilibacter
			o__Vicinamibacterales-g__uncultured
			g__Candidatus_Alysiosphaera
			f__Desulfosarcinaceae-g__uncultured
			g__Truepera
			g__Lautropia
			g__Ellin6067
			g__Lachnoclostridium
			f__Intrasporangiaceae
			g__WD2101_soil_group
			g__KF-JG30-C25
			g__[Eubacterium]_siraeum_group
			g__Woeseia
			f__Coriobacteriales_Incertae_Sedis-g__uncultured
			g__Rothia
			g__[Eubacterium]_eligens_group
			g__Leucobacter
			g__Marinobacter
			g__UCG-003
			g__Clostridia_UCG-014
			g__Candidatus_Xiphinematobacter
			g__JG30-KF-CM45
			f__Fodinicurvataceae-g__uncultured
			g__P3OB-42
			f__Lachnospiraceae
			g__Bilophila
			g__Stenotrophomonas
			g__Pseudomonas
			g__Undibacterium
			g__Tuzzerella
			g__MB-A2-108
			g__Entotheonellaceae
			g__Pseudoxanthomonas
			g__Pusillimonas
			g__Parabacteroides
			g__Hymenobacter
			g__Ruminococcus
			g__Ileibacterium
			g__Brevibacterium
			f__Xanthomonadaceae
			f__Dysgonomonadaceae
			g__Lachnoanaerobaculum
			o__Gaiellales
			c__Thermodesulfovibrionia-g__uncultured
			o__Ardenticatenales-g__uncultured
			g__Roseomonas
			p__Desulfobacterota-g__uncultured
			o__Rhodospirillales-g__uncultured
			g__Sh765B-TzT-35
			g__Gilliamella
			g__Chryseobacterium
			g__Dongia
			g__Muribaculaceae
			g__SC-I-84
			g__Escherichia-Shigella
			g__Enteractinococcus
			g__Mitochondria
			f__Prevotellaceae
			g__Erysipelotrichaceae_UCG-003
			g__Fonticella
			g__Vibrio
			f__Acetobacteraceae
			g__BIrii41
			g__Alicyclobacillus
			g__OLB14
			g__Ruminococcaceae
			f__Hungateiclostridiaceae-g__uncultured
			o__Gammaproteobacteria_Incertae_Sedis-g__uncultured
			g__[Eubacterium]_hallii_group
			g__Actinomyces
			g__Butyricimonas
			g__Methyloversatilis
			g__mle1-27
			g__Lactobacillus
			g__Allorhizobium-Neorhizobium-Pararhizobium-Rhizobium
			g__Candidatus_Solibacter
			g__[Eubacterium]_coprostanoligenes_group
			g__Anaerofustis
			g__bacteriap25
			g__Thiobacillus
			f__Rhodobacteraceae
			g__C0119
			g__Bacteroidales_RF16_group
			g__Clostridia_vadinBB60_group
			f__Microscillaceae-g__uncultured
			g__Syntrophus
			f__Isosphaeraceae-g__uncultured
			p__Proteobacteria
			f__Oscillospiraceae-g__uncultured
			g__WPS-2
			g__Flavisolibacter
			g__Erysipelatoclostridium
			g__IS-44
			g__Dechloromonas
			g__PLTA13
			g__Candidatus_Udaeobacter
			g__Morganella
			g__Neisseria
			g__Subgroup_5
			g__Gemmatimonas
			o__Oligoflexales-g__uncultured
			g__Subgroup_2
			g__Georgenia
			g__Methylobacterium-Methylorubrum
			g__Rokubacteriales
			g__Roseisolibacter
			g__RB41
			f__Acidobacteriaceae_(Subgroup_1)
			f__Sphingomonadaceae
			g__Thermoanaerobaculum
			f__Yersiniaceae
			g__Paenibacillus
			c__Clostridia
			g__Izemoplasmatales
			g__TSAC18
			g__Butyricicoccus
			g__Romboutsia
			f__Ruminococcaceae-g__uncultured
			g__Lachnospiraceae_NK4A136_group
			g__BD1-7_clade
			g__Agathobacter
			g__IMCC26256
			g__Porphyromonas
			g__Tepidiphilus
			g__Thermus
			g__Azospirillum
			f__Erwiniaceae
			g__Geobacillus
			f__Desulfovibrionaceae-g__uncultured
			g__Dyadobacter
			g__Prevotella
			g__Acinetobacter
			o__Micrococcales
			g__Dorea
			g__Limnochordaceae
			g__ASF356
			g__Endozoicomonas
			g__Granulicella
			g__Enterococcus
			f__Xanthobacteraceae
			g__Subgroup_17
	OeMG OeSG OmSG	194	g__[Eubacterium]_ruminantium_group
			g__Neptuniibacter
			f__Desulfocapsaceae-g__uncultured
			f__Pasteurellaceae
			f__Rhodothermaceae-g__uncultured
			g__Filifactor
			g__Ulvibacter
			o__Bacteroidales-g__uncultured
			f__Balneolaceae
			g__Ruania
			g__Brumimicrobium
			g__Slackia
			g__Subgroup_25
			g__Granulicatella
			g__Quadrisphaera
			g__Deinococcus
			o__Flavobacteriales
			g__PAUC43f_marine_benthic_group
			g__AKYH767
			g__Vogesella
			o__Actinomarinales-g__uncultured
			g__Nakamurella
			g__Acidiphilium
			f__Xanthomonadaceae-g__uncultured
			g__SZB30
			g__Gracilibacillus
			f__Pleomorphomonadaceae-g__uncultured
			g__Glycomyces
			g__R7C24
			g__SAR116_clade
			g__Aggregatibacter
			g__Sulfitobacter
			g__Erysipelotrichaceae
			g__Erysipelatoclostridiaceae
			g__Pelagibacterium
			g__Methylophilus
			g__Fermentibacteraceae
			g__Catonella
			g__[Eubacterium]_saphenum_group
			g__Moheibacter
			g__Psychrosphaera
			f__Polyangiaceae-g__uncultured
			g__Actinospica
			g__Polycyclovorans
			g__Sphingobium
			g__SAR202_clade
			g__Haloactinopolyspora
			g__UCG-009
			g__BSV26
			f__Roseiflexaceae-g__uncultured
			g__Subgroup_23
			g__Paeniclostridium
			g__CAG-352
			g__A2
			f__Chromobacteriaceae
			g__Egicoccus
			g__Meiothermus
			g__Actinoplanes
			g__Cohaesibacter
			f__Xanthobacteraceae-g__uncultured
			g__Methylophaga
			g__Kallotenue
			g__Methanobacterium
			g__Vicinamibacter
			g__Succiniclasticum
			g__Shuttleworthia
			g__Methylosarcina
			g__Chitinophaga
			f__Gemmatimonadaceae
			g__Rickettsiella
			g__Papillibacter
			g__Oscillospira
			g__Dietzia
			g__Alteromonas
			g__Chthoniobacter
			g__Rodentibacter
			f__Chitinophagaceae
			g__Rhodoplanes
			g__Eisenbergiella
			f__Eggerthellaceae
			g__Rikenellaceae
			g__Luteolibacter
			g__Sporosarcina
			g__Parvimonas
			f__Paenibacillaceae-g__uncultured
			g__SS1-B-09-64
			g__C1-B045
			g__CCD24
			g__Vulcaniibacterium
			f__Butyricicoccaceae
			g__Lentimonas
			f__Halieaceae
			g__Deferrisoma
			g__Candidatus_Saccharimonas
			g__Johnsonella
			g__Lachnospiraceae_FCS020_group
			g__Pantoea
			g__Finegoldia
			g__Anaeromyxobacter
			g__F0058
			f__Desulfobulbaceae-g__uncultured
			g__Urania-1B-19_marine_sediment_group
			g__MM2
			g__Halodesulfovibrio
			g__Methylobacillus
			g__Cellulosilyticum
			p__Bacteroidota
			g__Barnesiella
			g__vadinHA49
			g__Sphingobacterium
			g__p-251-o5
			o__Defluviicoccales-g__uncultured
			g__Kocuria
			f__Balneolaceae-g__uncultured
			f__Halothiobacillaceae-g__uncultured
			g__WD260
			g__Cerasibacillus
			g__Longispora
			g__Saccharomonospora
			g__MWH-CFBk5
			f__Polyangiaceae
			g__Marvinbryantia
			g__Clostridioides
			g__Microbacterium
			o__Thalassobaculales-g__uncultured
			g__Subgroup_13
			f__Micromonosporaceae
			g__Sva0081_sediment_group
			f__Sphingobacteriaceae-g__uncultured
			o__Azospirillales-g__uncultured
			g__[Eubacterium]_brachy_group
			g__Methylomagnum
			g__Carboxylicivirga
			g__Sarcina
			g__UBA10353_marine_group
			g__Aurantisolimonas
			g__Acetatifactor
			g__Acidipila
			g__Dyella
			g__P9X2b3D02
			f__Rhodothermaceae
			g__Edaphobacter
			g__Cobetia
			g__Schlegelella
			g__Clostridium_sensu_stricto_18
			g__Vulgatibacter
			g__[Eubacterium]_fissicatena_group
			g__Fournierella
			g__1174-901-12
			g__Draconibacterium
			g__Nitratireductor
			f__Sutterellaceae-g__uncultured
			g__Limibaculum
			g__Pleomorphomonas
			g__Acidobacteriota
			g__Lachnospiraceae_UCG-004
			g__Harryflintia
			g__JG30a-KF-32
			g__Thermoanaerobacterium
			g__Calditrichaceae
			g__Kribbella
			o__Frankiales
			g__Anoxybacillus
			o__Xanthomonadales
			g__Lentimicrobiaceae
			g__Mesorhizobium
			g__Saccharibacillus
			g__0319-7L14
			g__Taibaiella
			g__EPR3968-O8a-Bc78
			g__Terrimonas
			g__Thermicanus
			g__Candidatus_Nitrocosmicus
			f__Rhizobiaceae-g__uncultured
			g__Micrococcus
			g__Lechevalieria
			g__Marinimicrobium
			g__F082
			g__Defluviitaleaceae_UCG-011
			g__Marinimicrobia_(SAR406_clade)
			g__Aquamicrobium
			g__Gitt-GS-136
			g__Oceanobacillus
			g__Lachnospiraceae_XPB1014_group
			g__TM7x
			g__Hyphomonas
			g__Kineosporia
			g__Membranicola
			f__Cyclobacteriaceae-g__uncultured
			g__Lachnospiraceae_UCG-010
			g__Fimbriiglobus
			g__KI89A_clade
			g__Motilimonas
			g__Senegalimassilia
	OeSG OmMG OmSG	84	f__Geobacteraceae
			g__Thiofaba
			g__Alkanindiges
			g__Syntrophobacter
			g__Solimonas
			g__Pseudarcicella
			f__Eubacteriaceae-g__uncultured
			g__LWQ8
			g__Flavihumibacter
			o__Microtrichales
			g__Bathyarchaeia
			f__Clostridiaceae
			f__Geminicoccaceae-g__uncultured
			g__PB19
			g__RBG-16-49-21
			g__SB-5
			g__Fusibacter
			g__Xylanibacillus
			g__Sellimonas
			g__Methylotenera
			g__Phaeodactylibacter
			g__WCHB1-32
			g__Tepidimicrobium
			g__Pseudohongiella
			g__Colwellia
			g__Stomatobaculum
			g__Microvirga
			g__Denitratisoma
			g__IMCC26207
			g__Candidatus_Actinomarina
			f__Spirochaetaceae-g__uncultured
			f__Methylomonadaceae
			g__Pedomicrobium
			f__Rhodospirillaceae-g__uncultured
			g__MSBL5
			g__Thermovirga
			g__Filomicrobium
			f__Microscillaceae
			g__Blvii28_wastewater-sludge_group
			f__Hungateiclostridiaceae
			f__Saprospiraceae
			g__NS9_marine_group
			g__Paludibacter
			f__Paludibacteraceae-g__uncultured
			o__Frankiales-g__uncultured
			g__DS-100
			g__Pelolinea
			g__Anaerolinea
			g__WX65
			g__Selenomonas
			g__Ercella
			g__ADurb.Bin118
			o__Rhizobiales-g__uncultured
			f__Bacillaceae-g__uncultured
			g__Edaphobaculum
			g__JG30-KF-CM66
			g__Eubacterium
			g__SM1A02
			f__Puniceicoccaceae
			o__Solirubrobacterales
			c__Anaerolineae-g__uncultured
			g__Puia
			f__Rhizobiales_Incertae_Sedis-g__uncultured
			g__WCHB1-81
			g__[Ruminococcus]_gauvreauii_group
			f__Pirellulaceae
			g__Candidatus_Koribacter
			c__Acidobacteriae
			g__Terriglobus
			g__Subgroup_21
			g__Nevskia
			f__Ilumatobacteraceae-g__uncultured
			c__Acidimicrobiia-g__uncultured
			g__B1-7BS
			g__ADurb.Bin120
			g__DEV114
			g__Ellin516
			g__Tissierella
			g__Jeotgalicoccus
			g__Kapabacteriales
			g__37-13
			g__env.OPS_17
			g__A21b
			c__Polyangia
	OeMG OeSG OmMG	16	g__Desulfobulbus
			g__Gottschalkia
			f__Methylococcaceae-g__uncultured
			g__Prosthecobacter
			g__WS2
			g__Porphyrobacter
			g__Candidatus_Nitrososphaera
			g__Sporobacter
			g__Candidatus_Protochlamydia
			g__Elusimicrobium
			g__Pla3_lineage
			g__Candidatus_Latescibacter
			g__Ohtaekwangia
			f__Rikenellaceae-g__uncultured
			g__Shinella
			g__D05-2
	OeMG OmMG OmSG	55	g__Pseudolabrys
			g__Desulforhopalus
			f__Rhodanobacteraceae-g__uncultured
			g__Luteimonas
			g__Polynucleobacter
			f__Solirubrobacteraceae
			g__MVP-88
			g__Vermiphilaceae
			g__Intestinibacter
			f__Hydrogenophilaceae-g__uncultured
			g__Cyanobium_PCC-6307
			f__Vicinamibacteraceae-g__uncultured
			g__KD3-10
			g__Desulfobacca
			g__Pseudarcobacter
			g__Anaerovorax
			f__Streptomycetaceae
			g__OM190
			f__Beijerinckiaceae
			g__Legionella
			g__Cohnella
			g__AKYG1722
			g__Erysipelothrix
			o__Saccharimonadales
			g__Roseiarcus
			g__DTU014
			g__Clostridium_sensu_stricto_10
			g__Bacteriovorax
			g__Pla1_lineage
			g__Syntrophomonas
			f__Acetobacteraceae-g__uncultured
			f__Thermacetogeniaceae-g__uncultured
			g__JGI-0000079-D21
			p__Myxococcota
			f__Ilumatobacteraceae
			g__Amaricoccus
			f__Nocardioidaceae
			g__Actinomycetospora
			g__NRL2
			g__TPD-58
			o__Syntrophales
			f__Reyranellaceae-g__uncultured
			g__Hydrogenedensaceae
			g__JG36-GS-52
			g__Nonomuraea
			g__Thauera
			g__Saccharimonadales
			g__Gemmata
			p__Planctomycetota
			f__Beijerinckiaceae-g__uncultured
			g__Adlercreutzia
			g__Sediminispirochaeta
			c__Anaerolineae
			g__Acetitomaculum
			g__Zoogloea
	OeSG OmSG	50	f__Myxococcaceae-g__uncultured
			g__966-1
			f__Comamonadaceae-g__uncultured
			g__Holdemania
			f__Barnesiellaceae-g__uncultured
			g__PAUC26f
			g__SM2D12
			g__Paludibaculum
			g__Aquabacterium
			g__Anaeroplasma
			g__p-2534-18B5_gut_group
			g__Tannerella
			g__UCG-012
			g__Ilumatobacter
			g__Marinobacterium
			g__Dissulfurimicrobium
			g__Epulopiscium
			g__Patulibacter
			f__Rhodobacteraceae-g__uncultured
			g__Dadabacteriales
			g__Acidicapsa
			g__Aeribacillus
			g__Luedemannella
			g__Dolosigranulum
			f__Magnetospiraceae-g__uncultured
			g__Novibacillus
			g__Planktothrix_NIVA-CYA_15
			g__Haloferula
			g__Longimicrobium
			g__Gordonibacter
			g__Terrabacter
			g__Acidithiobacillus
			g__Prevotellaceae_UCG-004
			g__Desulfocurvus
			g__Bradymonadales
			g__Advenella
			g__Kitasatospora
			g__SUP05_cluster
			g__Gordonia
			g__Pediococcus
			g__Thermoactinomyces
			g__Dysgonomonas
			g__Candidatus_Midichloria
			g__SEEP-SRB4
			f__Selenomonadaceae
			g__Pseudorhodoferax
			g__Tundrisphaera
			g__Blastocatella
			g__Dechlorosoma
			o__Lactobacillales
	OeMG OeSG	7	f__Deferribacteraceae-g__uncultured
			g__Chiayiivirga
			g__[Polyangium]_brachysporum_group
			g__Nordella
			g__Sva1033
			g__Bauldia
			c__Clostridia-g__uncultured
	OeSG OmMG	14	g__Candidatus_Omnitrophus
			g__Simplicispira
			f__Sporichthyaceae-g__uncultured
			g__AKIW659
			g__Pseudoclostridium
			g__Methanothermobacter
			g__Desulfotomaculum
			f__Rhodanobacteraceae
			g__Castellaniella
			f__Micropepsaceae
			g__Mogibacterium
			g__Anaerosporobacter
			g__Luteibacter
			g__Phaselicystis
	OeMG OmSG	35	g__Turicella
			g__Moraxella
			g__Komagataeibacter
			f__Blastocatellaceae-g__uncultured
			g__AKAU4049
			g__Providencia
			f__Desulfobulbaceae
			g__Syntrophotalea
			g__Actibacter
			g__4-29-1
			g__OM43_clade
			g__Glutamicibacter
			f__Synergistaceae-g__uncultured
			f__Ardenticatenaceae-g__uncultured
			g__Paraclostridium
			f__Neisseriaceae
			g__Achromobacter
			g__Hafnia-Obesumbacterium
			g__Wenzhouxiangella
			g__Aetherobacter
			o__Vicinamibacterales
			g__Ktedonobacter
			g__Edwardsiella
			g__Acetobacterium
			p__Acidobacteriota
			g__Luteitalea
			g__Anaerolineae
			g__Rhizocola
			g__KF-JG30-B3
			g__Nitrosopumilaceae
			f__Nitrosopumilaceae
			g__Desulfobacteraceae
			g__Aminobacter
			g__Aerococcus
			g__Lachnospiraceae_UCG-008
	OmMG OmSG	93	g__Rhodoferax
			g__Sphingorhabdus
			g__Actimicrobium
			g__Symbiobacterium
			g__113B434
			g__Trichococcus
			g__Ensifer
			g__Proteiniclasticum
			g__Candidatus_Accumulibacter
			g__Empedobacter
			f__Gallionellaceae
			o__Acidobacteriales
			g__JG30-KF-AS9
			f__Salisediminibacteriaceae
			g__Vicingus
			g__OLB12
			f__Simkaniaceae-g__uncultured
			g__Lutispora
			g__Fastidiosipila
			g__GOUTB8
			f__Arenicellaceae-g__uncultured
			f__Dethiobacteraceae-g__uncultured
			o__Myxococcales
			p__Armatimonadota-g__uncultured
			g__C10-SB1A
			g__Run-SP154
			g__Candidatus_Cloacimonas
			g__CCM19a
			g__Acetoanaerobium
			f__Unknown_Family
			g__Sporomusa
			g__Fervidicella
			g__Aneurinibacillus
			g__Sulfuricurvum
			g__Haloplasma
			g__Pirellula
			g__SRB2
			f__Syntrophomonadaceae
			f__Nitrosococcaceae
			g__Kaistia
			f__Azospirillaceae
			g__Polaromonas
			g__Amnipila
			g__Quinella
			g__Lineage_IV
			c__Limnochordia-g__uncultured
			g__Candidatus_Puniceispirillum
			o__Babeliales
			g__FFCH16263
			f__Verrucomicrobiaceae-g__uncultured
			f__Methylacidiphilaceae-g__uncultured
			g__D8A-2
			g__Dethiobacter
			f__Sporichthyaceae
			p__Firmicutes-g__uncultured
			g__ADurb.Bin180
			g__Pelotomaculum
			g__Leptolinea
			g__DEV007
			f__Simkaniaceae
			g__Leadbetterella
			g__Thermincola
			g__Arcobacter
			g__Limnochordia
			g__Stella
			g__Peptoclostridium
			g__GIF3
			g__KCM-B-112
			g__Spirochaeta_2
			g__Fervidobacterium
			g__GIF9
			g__BRH-c20a
			g__Methylocaldum
			g__[Mycoplasma]_group
			g__HN-HF0106
			g__A0839
			g__WCHB1-02
			g__Dokdonella
			g__Candidatus_Caldatribacterium
			g__Coprothermobacter
			g__cvE6
			c__Chitinivibrionia-g__uncultured
			g__Singulisphaera
			g__Caloramator
			g__B55-F-B-G02
			g__Pir4_lineage
			g__WCHB1-41
			g__BRH-c8a
			g__Sediminibacterium
			g__Gallicola
			o__Proteinivoracales-g__uncultured
			g__Chthonobacter
			g__dgA-11_gut_group
	OeMG OmMG	7	g__Effusibacillus
			f__Burkholderiaceae
			f__Lactobacillaceae
			g__Babeliales
			g__Ochrobactrum
			f__Microtrichaceae-g__uncultured
			p__Chloroflexi
	OeSG	2	g__Frisingicoccus
			g__Anaerospora
	OmSG	26	g__Xanthobacteraceae
			g__Rhizobacter
			g__Lineage_IIa
			g__Curtobacterium
			g__Oryzihumus
			g__Mitsuokella
			f__Ktedonobacteraceae-g__uncultured
			g__Gemmatimonadaceae
			g__Armatimonadales
			g__Microtrichales
			g__Candidatus_Ishikawaella
			g__N9D0
			g__Methyloligellaceae
			g__Facklamia
			g__Neokomagataea
			o__Puniceispirillales-g__uncultured
			g__Amnibacterium
			f__Ktedonobacteraceae
			g__Tabrizicola
			g__Thioalkalispira-Sulfurivermis
			g__Pelosinus
			g__Lachnospiraceae_AC2044_group
			g__Mucilaginibacter
			g__Occallatibacter
			g__Chthonomonas
			g__Parvibaculum
	OmMG	56	g__Thermogutta
			g__Thermodesulfovibrio
			g__Sulfurospirillum
			g__Defluviitoga
			g__W5
			o__Peptostreptococcales-Tissierellales
			g__Proteiniborus
			g__Thalassospira
			g__Cryptanaerobacter
			g__Aquimonas
			g__PeM15
			g__Ureibacillus
			g__Calditerrivibrio
			g__Sulfuritalea
			g__WS1
			f__Gracilibacteraceae
			g__Garciella
			g__Desulfitibacter
			f__Chromatiaceae-g__uncultured
			g__AB1
			g__Victivallales
			c__Dehalococcoidia
			o__Limnochordales-g__uncultured
			g__Pseudorhodobacter
			f__Actinomycetaceae-g__uncultured
			f__Peptococcaceae
			g__Tepidanaerobacter
			g__Thermosinus
			g__Tetrasphaera
			g__Blastopirellula
			f__Synergistaceae
			g__Smithella
			g__211ds20
			g__Syntrophaceticus
			g__Clostridium_sensu_stricto_16
			f__Thioalkalispiraceae
			g__Acetivibrio
			f__Syntrophomonadaceae-g__uncultured
			g__FS118-23B-02
			f__Peptostreptococcaceae
			g__Aridibacter
			g__Thiovirga
			g__Sulfuriferula
			g__TTA-B61
			f__Sporomusaceae-g__uncultured
			g__Desulfallas-Sporotomaculum
			g__Mobilitalea
			f__Peptostreptococcales-Tissierellales
			g__TTA-B1
			g__EBM-39
			f__Spirochaetaceae
			g__Oxobacter
			g__Caminicella
			g__RBG-16-55-12
			g__M55-D21
			g__Herbinix
