# Supplementary material for: Comparison of salivary gland and midgut microbiome in the soft ticks Ornithodoros erraticus and Ornithodoros moubata
Source: Front Microbiol. 2023 May 9;14:1173609. doi: 10.3389/fmicb.2023.1173609 (PMC10203192; doi:10.3389/fmicb.2023.1173609)
Supplement: Supplementary file 5 [file Table_3.xlsx]

## Sheet: Supplementary Table S3
	Conditions	Number of taxa	Genera and families
	OeMG, OeSG, OmMG, OmSG	54	g__Faecalibacterium
			g__Francisella
			g__Faecalibaculum
			g__Blautia
			g__Haemophilus
			g__Clostridium_sensu_stricto_1
			f__Micrococcaceae
			f__Comamonadaceae
			g__Serratia
			g__Bifidobacterium
			g__Roseburia
			g__Turicibacter
			f__Enterobacteriaceae
			g__[Eubacterium]_xylanophilum_group
			g__Helicobacter
			g__Cutibacterium
			g__Akkermansia
			o__Vicinamibacterales-g__uncultured
			g__Sphingomonas
			g__Lachnoclostridium
			g__Geobacter
			g__Vicinamibacteraceae
			g__[Eubacterium]_eligens_group
			g__Clostridia_UCG-014
			f__Lachnospiraceae
			g__Stenotrophomonas
			g__Parabacteroides
			g__Ruminococcus
			g__Streptococcus
			g__Devosia
			g__Muribaculaceae
			g__Escherichia-Shigella
			g__Bacteroides
			g__Alcaligenes
			g__Ralstonia
			g__Brevundimonas
			g__[Eubacterium]_hallii_group
			g__Colidextribacter
			g__Lactobacillus
			g__Allorhizobium-Neorhizobium-Pararhizobium-Rhizobium
			g__[Eubacterium]_coprostanoligenes_group
			d__Bacteria
			g__Cupriavidus
			g__Flavobacterium
			f__Yersiniaceae
			g__Romboutsia
			g__Alistipes
			g__[Ruminococcus]_torques_group
			g__Lachnospiraceae_NK4A136_group
			g__Agathobacter
			g__Subdoligranulum
			g__Prevotella
			g__Acinetobacter
			g__Enterococcus
	OeMG OeSG OmSG	40	g__Anaerostipes
			g__Dubosiella
			g__Monoglobus
			g__Ulvibacter
			f__Bacillaceae
			g__Corynebacterium
			g__Aeromicrobium
			g__Dialister
			g__Cellvibrio
			g__Pedobacter
			g__Acetobacter
			g__Anaerotruncus
			f__Rhizobiaceae
			g__Halomonas
			g__Odoribacter
			g__Atopostipes
			g__Muribaculum
			g__GCA-900066575
			f__Tannerellaceae
			g__Truepera
			g__Gemella
			g__Pusillimonas
			f__Xanthomonadaceae
			f__Oscillospiraceae
			g__Mitochondria
			g__Erysipelotrichaceae_UCG-003
			g__Lachnospira
			g__Methyloversatilis
			g__Rikenellaceae_RC9_gut_group
			c__Bacteroidia
			g__Clostridia_vadinBB60_group
			g__Enterorhabdus
			f__Lachnospiraceae-g__uncultured
			g__Burkholderia-Caballeronia-Paraburkholderia
			f__Oscillospiraceae-g__uncultured
			g__Rickettsiella
			f__Ruminococcaceae-g__uncultured
			g__Prevotellaceae_UCG-001
			g__Dyadobacter
			g__Dorea
	OeSG OmMG OmSG	17	o__Gaiellales-g__uncultured
			g__UCG-005
			g__Psychrobacter
			g__Christensenellaceae_R-7_group
			g__Fusobacterium
			o__Rhizobiales
			g__Streptomyces
			g__Paracoccus
			g__UCG-010
			g__Leuconostoc
			f__Peptococcaceae-g__uncultured
			g__Bacteroidetes_vadinHA17
			f__Fodinicurvataceae-g__uncultured
			g__Staphylococcus
			g__Weissella
			g__Neisseria
			g__Butyricicoccus
	OeMG OeSG OmMG	6	g__Allobaculum
			g__67-14
			g__Desulfovibrio
			g__Bacillus
			g__Acidibacter
			g__SC-I-84
	OeMG OmMG OmSG	11	g__Haliangium
			g__Fusicatenibacter
			g__Tyzzerella
			g__UCG-003
			g__Pseudomonas
			g__Nitrososphaeraceae
			g__Alloprevotella
			g__Pseudogracilibacillus
			f__Muribaculaceae
			f__Sphingomonadaceae
			g__Chloroplast
	OeSG OmSG	29	g__[Eubacterium]_ruminantium_group
			g__Veillonella
			g__Aeromonas
			f__Rhodothermaceae-g__uncultured
			g__Coriobacteriaceae_UCG-002
			g__Ruania
			c__Alphaproteobacteria
			g__Novosphingobium
			f__Xanthomonadaceae-g__uncultured
			g__Mucispirillum
			g__Saccharomonospora
			g__NB1-j
			g__Pelagibacterium
			g__Conexibacter
			g__Rothia
			g__Bradyrhizobium
			g__Pseudonocardia
			f__Sutterellaceae-g__uncultured
			g__Actinomyces
			g__Megamonas
			g__Anoxybacillus
			o__Xanthomonadales
			f__Xanthobacteraceae-g__uncultured
			g__Marinimicrobium
			g__RB41
			g__Kineosporia
			g__Membranicola
			g__Proteus
			g__Subgroup_17
	OeMG OeSG	20	g__Candidatus_Saccharimonas
			g__[Ruminococcus]_gnavus_group
			g__Niabella
			f__Caulobacteraceae
			g__Sphingobacterium
			g__Lachnospiraceae_UCG-006
			g__Prevotellaceae_NK3B31_group
			g__Clostridioides
			g__[Clostridium]_methylpentosum_group
			c__Gammaproteobacteria
			f__Erysipelotrichaceae-g__uncultured
			g__Woeseia
			g__Schlegelella
			g__Coprococcus
			g__Incertae_Sedis
			g__A2
			g__Lachnospiraceae_UCG-004
			g__Chitinophaga
			g__Rikenellaceae
			g__Luteolibacter
	OeSG OmMG	8	g__Enhydrobacter
			g__RF39
			f__Anaerolineaceae-g__uncultured
			g__Delftia
			g__Vibrio
			g__Thiobacillus
			g__Paenibacillus
			g__Porphyromonas
	OeMG OmSG	29	g__Sphingopyxis
			o__Bacillales
			g__MND1
			g__Aquicella
			g__Phascolarctobacterium
			g__Granulicatella
			g__Abiotrophia
			g__[Eubacterium]_ventriosum_group
			g__WD260
			g__Cerasibacillus
			g__Glycomyces
			f__Caulobacteraceae-g__uncultured
			g__Megasphaera
			f__Oxalobacteraceae
			g__Peptostreptococcus
			g__Dyella
			g__Massilia
			g__MB-A2-108
			g__Collinsella
			g__Nocardiopsis
			f__Solirubrobacteraceae-g__uncultured
			g__Rhodobacter
			g__Micrococcus
			g__Georgenia
			g__Paraprevotella
			g__IMCC26256
			g__Oscillibacter
			o__Micrococcales
			g__Motilimonas
	OmMG OmSG	21	g__Hyphomicrobium
			f__Rhodocyclaceae
			g__TK10
			g__Desulfosporosinus
			g__Proteocatella
			g__Ezakiella
			g__KD4-96
			g__Lautropia
			g__Ellin6067
			g__Dokdonella
			g__Bilophila
			g__MBA03
			g__Chryseobacterium
			g__NK4A214_group
			g__Comamonas
			g__Candidatus_Udaeobacter
			c__Bacilli
			g__Gaiella
			c__Alphaproteobacteria-g__uncultured
			g__Eggerthella
			f__Desulfovibrionaceae-g__uncultured
	OeMG OmMG	5	g__Janthinobacterium
			f__Ruminococcaceae
			g__Hungatella
			g__Hydrogenophaga
			g__UCG-002
	OeSG	22	f__Halieaceae
			f__Gemmatimonadaceae-g__uncultured
			g__Pantoea
			g__Cetobacterium
			g__Steroidobacter
			o__Bacteroidales
			f__Alcaligenaceae
			g__Kitasatospora
			g__Succinivibrio
			g__Microbacterium
			g__Carboxylicivirga
			g__Acetatifactor
			g__Cobetia
			g__Haloactinopolyspora
			g__[Eubacterium]_nodatum_group
			g__Ruminococcaceae
			g__Methylophaga
			g__Taibaiella
			g__Thermomonas
			g__Ferruginibacter
			f__Flavobacteriaceae-g__uncultured
			g__Thermus
	OmSG	93	f__Myxococcaceae-g__uncultured
			g__Subgroup_7
			g__C1-B045
			o__Frankiales-g__uncultured
			g__Pseudolabrys
			g__Negativibacillus
			g__Rikenella
			o__Enterobacterales
			g__Solimonas
			g__Anaeromyxobacter
			g__Slackia
			g__Subgroup_25
			g__[Anaerorhabdus]_furcosa_group
			g__Deinococcus
			g__Nitrospira
			g__Subgroup_10
			g__Arenimonas
			f__Bacillaceae-g__uncultured
			g__Rhodococcus
			g__Peptococcus
			g__Geothermobacter
			g__Acidiphilium
			g__Jatrophihabitans
			f__Steroidobacteraceae-g__uncultured
			f__Balneolaceae-g__uncultured
			g__SZB30
			g__TRA3-20
			g__Sutterella
			g__Paludibaculum
			g__Gracilibacillus
			o__Elsterales-g__uncultured
			g__Marvinbryantia
			g__Intestinimonas
			g__Pajaroellobacter
			g__CAG-56
			g__Methylomagnum
			f__Intrasporangiaceae
			g__WD2101_soil_group
			g__Bryobacter
			g__Acidothermus
			g__Olsenella
			g__Sarcina
			g__Tumebacillus
			g__Acidipila
			o__Syntrophales-g__uncultured
			g__P9X2b3D02
			g__Pseudoxanthomonas
			g__Sphingobium
			g__Saccharopolyspora
			o__Acidobacteriales-g__uncultured
			g__Brevibacterium
			g__1174-901-12
			f__Roseiflexaceae-g__uncultured
			g__BSV26
			g__Microvirga
			g__Roseomonas
			o__Rhodospirillales-g__uncultured
			g__Sh765B-TzT-35
			g__Enteractinococcus
			g__CAG-352
			g__Kroppenstedtia
			g__Pleomorphomonas
			g__Roseiarcus
			g__mle1-27
			o__Frankiales
			g__Candidatus_Solibacter
			g__Meiothermus
			f__Rhodobacteraceae
			g__Mesorhizobium
			g__Dadabacteriales
			g__WPS-2
			g__Morganella
			g__Gemmatimonas
			g__Vicinamibacter
			g__Candidatus_Nitrocosmicus
			f__Rhizobiaceae-g__uncultured
			g__Lachnospiraceae_AC2044_group
			g__Subgroup_2
			g__Rokubacteriales
			g__Leptotrichia
			g__Methylosarcina
			c__Clostridia
			g__Campylobacter
			g__Alteromonas
			f__Chitinophagaceae
			g__Rhodoplanes
			g__Oceanobacillus
			g__Parvimonas
			g__Geobacillus
			g__Chthonobacter
			f__Acetobacteraceae-g__uncultured
			g__Lachnospiraceae_UCG-008
			g__Granulicella
	OeMG	16	g__Caldalkalibacillus
			g__Parasutterella
			g__PHOS-HE36
			g__Nakamurella
			f__Pleomorphomonadaceae-g__uncultured
			g__Actinomycetospora
			g__Lactococcus
			f__Rikenellaceae
			g__Moheibacter
			g__Lysobacter
			f__Sphingobacteriaceae
			g__Thermicanus
			g__Eisenbergiella
			g__Sporosarcina
			g__Lawsonella
			o__Micavibrionales-g__uncultured
	OmMG	144	g__Rhodoferax
			g__Proteiniphilum
			g__Actimicrobium
			g__JGI-0000079-D21
			g__Symbiobacterium
			g__Atopobium
			g__Anaerolinea
			g__Alkanindiges
			g__Lentimicrobium
			g__Thermogutta
			g__Caldicoprobacter
			g__D8A-2
			p__Myxococcota
			g__Smithella
			g__Anaerococcus
			g__Luteimonas
			g__Blastococcus
			g__W5
			g__SJA-15
			g__RBG-13-54-9
			g__Pelotomaculum
			g__Clostridium_sensu_stricto_16
			g__Proteiniclasticum
			f__Thioalkalispiraceae
			g__Acetivibrio
			g__Candidatus_Accumulibacter
			f__Ilumatobacteraceae
			p__Firmicutes
			f__Flavobacteriaceae
			g__Syntrophorhabdus
			f__Microbacteriaceae
			g__Sedimentibacter
			f__Salisediminibacteriaceae
			g__Ignavibacterium
			f__Lactobacillaceae
			g__Thermincola
			g__Hydrogenispora
			f__Nocardioidaceae
			g__Prevotellaceae_UCG-003
			g__OLB12
			f__Saprospiraceae-g__uncultured
			g__Limnochordia
			f__Anaerolineaceae
			g__Mycoplasma
			g__Stella
			f__Methylophilaceae
			f__Hydrogenophilaceae-g__uncultured
			g__JS1
			g__Flavonifractor
			g__Lutispora
			g__Simplicispira
			g__Peptoclostridium
			g__GIF3
			g__SJA-28
			g__Gardnerella
			g__Fervidobacterium
			o__Syntrophales
			g__Clostridium_sensu_stricto_13
			g__BRH-c20a
			f__Arenicellaceae-g__uncultured
			g__SAR324_clade(Marine_group_B)
			g__Candidatus_Alysiosphaera
			f__Dethiobacteraceae-g__uncultured
			f__Rhizobiales_Incertae_Sedis-g__uncultured
			g__SBR1031
			g__Aquimonas
			g__Methylotenera
			g__C10-SB1A
			g__Run-SP154
			g__WCHB1-81
			g__[Eubacterium]_siraeum_group
			g__Ahniella
			g__SWB02
			g__Candidatus_Cloacimonas
			g__Limnobacter
			g__Tepidimicrobium
			g__HN-HF0106
			g__WCHB1-02
			g__Colwellia
			g__Undibacterium
			g__Exiguobacterium
			g__Mycobacterium
			g__Candidatus_Caldatribacterium
			g__Acetoanaerobium
			g__OM190
			g__TTA-B61
			g__Legionella
			g__Bdellovibrio
			o__Ardenticatenales-g__uncultured
			g__Coprothermobacter
			g__Saccharimonadales
			g__Denitratisoma
			g__cvE6
			o__Burkholderiales
			g__Fervidicella
			g__Aneurinibacillus
			g__Sulfuricurvum
			g__Sulfuritalea
			g__Fonticella
			g__Pirellula
			g__Haloplasma
			f__Blastocatellaceae
			g__SRB2
			g__WS1
			g__OLB14
			f__Hungateiclostridiaceae-g__uncultured
			g__Bosea
			g__Caloramator
			f__Gracilibacteraceae
			g__Polaromonas
			g__Desulfitibacter
			f__Caldilineaceae-g__uncultured
			g__DTU014
			g__Rhodanobacter
			g__Amnipila
			g__Nocardioides
			g__Erysipelatoclostridium
			g__Quinella
			g__PLTA13
			g__Thermovirga
			g__Pseudorhodobacter
			c__Limnochordia-g__uncultured
			g__Filomicrobium
			g__Tissierella
			g__Aminicenantales
			g__Kapabacteriales
			o__Microtrichales-g__uncultured
			f__Pirellulaceae-g__uncultured
			f__Hungateiclostridiaceae
			g__Tepidanaerobacter
			g__Anaerosporobacter
			g__Pla1_lineage
			g__BD1-7_clade
			g__A21b
			g__Syntrophomonas
			g__Tepidiphilus
			o__Proteinivoracales-g__uncultured
			g__Spirochaeta
			g__Paludibacter
			g__Anaerovibrio
			g__Tetrasphaera
			g__Limnochordaceae
			g__Reyranella
			g__M55-D21
