# Supplementary material for: Comparison of salivary gland and midgut microbiome in the soft ticks Ornithodoros erraticus and Ornithodoros moubata
Source: Front Microbiol. 2023 May 9;14:1173609. doi: 10.3389/fmicb.2023.1173609 (PMC10203192; doi:10.3389/fmicb.2023.1173609)
Supplement: Supplementary file 6 [file Table_4.xlsx]

## Sheet: Supplementary Table S4
	Conditions	Number of Keystone taxa	Genera and families
	OeMG, OeSG, OmSG	2	g__Alistipes
			g__Muribaculaceae
	OeMG, OeSG	5	g__Akkermansia
			g__Clostridia_UCG-014
			g__Lactobacillus
			g__Cupriavidus
			g__Ralstonia
	OmSG, OmMG	1	g__Pseudomonas
	OeMG	7	g__Alistipes
			g__Muribaculaceae
			g__Clostridia_UCG-014
			g__Lactobacillus
			g__Akkermansia
			g__Ralstonia
			g__Cupriavidus
	OeSG	11	g__Clostridia_UCG-014
			g__Muribaculaceae
			g__Lactobacillus
			g__Alistipes
			g__[Eubacterium]_coprostanoligenes_group
			g__Parabacteroides
			g__Akkermansia
			g__Dubosiella
			g__Romboutsia
			g__Ralstonia
			g__Cupriavidus
	OmMG		g__Haloplasma
			f__Methylophilaceae
			f__Hydrogenophilaceae-g__uncultured
			g__Lutispora
			g__Proteocatella
			g__Denitratisoma
			f__Anaerolineaceae-g__uncultured
			g__DTU014
			g__SRB2
			g__Aneurinibacillus
			o__Proteinivoracales-g__uncultured
			g__Alcaligenes
			g__Pseudomonas
			f__Hungateiclostridiaceae
			g__Bifidobacterium
			g__JS1
	OmSG	7	f__Lachnospiraceae
			g__Lachnospiraceae_NK4A136_group
			g__Alloprevotella
			g__Alistipes
			g__Muribaculaceae
			f__Oscillospiraceae-g__uncultured
			g__Pseudomonas
