# Supplementary material for: Comparison of salivary gland and midgut microbiome in the soft ticks Ornithodoros erraticus and Ornithodoros moubata
Source: Front Microbiol. 2023 May 9;14:1173609. doi: 10.3389/fmicb.2023.1173609 (PMC10203192; doi:10.3389/fmicb.2023.1173609)
Supplement: Supplementary file 7 [file Table_5.xlsx]

## Sheet: Supplementary table S5
	Supplementary table S5A. Observed features comparisons
	Groups	H	p-value*	q-value
	OeSG - OeMG	4.02	0.04	0.13
	OmMG -OmSG	2.66	0.1	0.21
	OeMG -OmMG	1.13	0.29	0.29
	OeSG - OmSG	1.21	0.27	0.29
	*Kruskal-wallis test
	Supplementary table S5B. Bray Curtis dissimilarity index comparisons
	Groups	p-value*
	OeSG - OeMG	0.011
	OmMG - OmSG	0.039
	OeMG - OmMG	0.02
	OeSG - OmSG	0.27
	*PERMANOVA test
