# Supplementary material for: Comparison of salivary gland and midgut microbiome in the soft ticks Ornithodoros erraticus and Ornithodoros moubata
Source: Front Microbiol. 2023 May 9;14:1173609. doi: 10.3389/fmicb.2023.1173609 (PMC10203192; doi:10.3389/fmicb.2023.1173609)
Supplement: Supplementary file 8 [file Table_6.xlsx]

## Sheet: Supplementary Table S6
	Conditions	Number of pathway	Pathway
	OeMG OeSG OmMG OmSG	421	PWY0-1061
			COBALSYN-PWY
			PWY-6165
			PWY-7185
			PWY-6123
			PWY-6948
			SUCSYN-PWY
			PWY-7391
			PWY-6728
			HISDEG-PWY
			PWY-841
			P341-PWY
			GLUTORN-PWY
			ARGSYN-PWY
			PWY-5100
			GLUCARDEG-PWY
			PWY-6545
			PWY-6519
			PWY-6404
			PWY4FS-7
			PWY-6167
			PYRIDNUCSAL-PWY
			PWY-5384
			HSERMETANA-PWY
			PWY-6349
			UBISYN-PWY
			PWY-7347
			PWY-6608
			PWY-5741
			BIOTIN-BIOSYNTHESIS-PWY
			PWY-621
			PWY-4722
			ORNARGDEG-PWY
			PWY0-1241
			PWY-6906
			PWY-7211
			PWY-5860
			PWY-7295
			PWY-5532
			PWY-5005
			PWY-7111
			PWY-6470
			PWY-6148
			PWY-6505
			PWY-7234
			FASYN-ELONG-PWY
			PWY-5103
			SULFATE-CYS-PWY
			PWY-7373
			PWY-7332
			PWY0-321
			GLYCOLYSIS
			TRPSYN-PWY
			PWY0-166
			PWY-5392
			PWY0-781
			OANTIGEN-PWY
			PENTOSE-P-PWY
			PWY-5941
			PWY-6396
			PWY-6387
			PWY-5265
			TEICHOICACID-PWY
			P441-PWY
			PWY-7286
			PWY0-1533
			PWY-5347
			PWY-7221
			P381-PWY
			PWY-1882
			PWY-5856
			NADSYN-PWY
			METHGLYUT-PWY
			PYRIDNUCSYN-PWY
			PWY-6071
			PWY-6122
			PWY-5415
			PWY-5896
			PWY-7323
			P184-PWY
			PWY0-1297
			HEME-BIOSYNTHESIS-II
			PWY-1861
			PWY0-1338
			PWY-6317
			PWY490-3
			PWY-7187
			PWY-5656
			PWY-6612
			PWY-5647
			COA-PWY
			VALSYN-PWY
			P221-PWY
			PWY-7159
			CENTFERM-PWY
			PWY-5519
			PWY-5863
			PWY-6944
			RUMP-PWY
			VALDEG-PWY
			GLUCUROCAT-PWY
			PWY-5747
			PWY-5345
			GLYCOL-GLYOXDEG-PWY
			PWY-6588
			P105-PWY
			ORNDEG-PWY
			PWY-6277
			PWY-2942
			GLCMANNANAUT-PWY
			PWY-181
			GOLPDLCAT-PWY
			PWY-5177
			PHOSLIPSYN-PWY
			HOMOSER-METSYN-PWY
			PWY-6282
			PWY-7090
			PWY-6383
			PWY-5838
			ANAEROFRUCAT-PWY
			PWY-7255
			PWY-622
			PWY-1622
			PWY-722
			PWY-5178
			GALACT-GLUCUROCAT-PWY
			LIPASYN-PWY
			NAD-BIOSYNTHESIS-II
			PWY-5918
			PWY-2221
			P281-PWY
			P108-PWY
			PWY-7254
			PWY-7237
			PWY-5154
			CHLOROPHYLL-SYN
			PWY0-1586
			PWY-5695
			LEU-DEG2-PWY
			PWY-5104
			P122-PWY
			PWY-7222
			P23-PWY
			PWY-6486
			PWY-5989
			PWY-7385
			P163-PWY
			PWY-7094
			LPSSYN-PWY
			PWY0-1479
			PWY-7446
			PEPTIDOGLYCANSYN-PWY
			PWY-5419
			THREOCAT-PWY
			PWY-6876
			UDPNAGSYN-PWY
			PWY-6182
			HEXITOLDEGSUPER-PWY
			PWY-3661
			PWY-7200
			PWY-6339
			PWY-5181
			PWY-6731
			PWY-6630
			PWY-5097
			PYRIDOXSYN-PWY
			PWY-7013
			DENOVOPURINE2-PWY
			PWY-6263
			PWY-6151
			PWY-7663
			PWY0-1319
			COMPLETE-ARO-PWY
			PWY-5189
			METHANOGENESIS-PWY
			PWY-6641
			PWY-3001
			POLYAMSYN-PWY
			PWY-4984
			1CMET2-PWY
			PWY-5850
			PWY-6471
			PWY-6185
			PWY-5484
			PWY-7046
			PWY-5509
			PWY-5677
			PWY-6609
			ARO-PWY
			PWY-6572
			PWY0-1261
			TRNA-CHARGING-PWY
			PWY-7228
			PWY-6125
			PWY-1501
			PANTO-PWY
			GALLATE-DEGRADATION-II-PWY
			THRESYN-PWY
			PWY0-1415
			PWY-6992
			ARG㳢 숍SYN
			PWY-5857
			GLYCOCAT-PWY
			PWY0-1298
			PWY-6141
			PWY-5862
			PWY-6338
			PWY-7219
			ASPASN-PWY
			PWY-5121
			FUC-RHAMCAT-PWY
			PWY-6565
			PWY-5897
			3-HYDROXYPHENYLACETATE-DEGRADATION-PWY
			ARGSYNBSUB-PWY
			POLYISOPRENSYN-PWY
			PWY-7197
			PWY-6581
			PWY-7456
			CODH-PWY
			HCAMHPDEG-PWY
			ARGORNPROST-PWY
			PWY-5920
			PWY-7196
			PWY-5655
			PWY-7377
			METHYLGALLATE-DEGRADATION-PWY
			PWY-7664
			ALL-CHORISMATE-PWY
			PWY-7031
			PWY1G-0
			PRPP-PWY
			PWY-1422
			PWY-6957
			PPGPPMET-PWY
			RHAMCAT-PWY
			ILEUSYN-PWY
			PWY-5417
			PWY-5913
			P562-PWY
			PWY-1541
			PWY-7315
			GALACTUROCAT-PWY
			PANTOSYN-PWY
			PWY-5180
			PWY-7371
			PWY-5505
			GLUCOSE1PMETAB-PWY
			HISTSYN-PWY
			PWY-6126
			CATECHOL-ORTHO-CLEAVAGE-PWY
			PWY-6737
			LACTOSECAT-PWY
			PWY-5088
			REDCITCYC
			PWY-3801
			NAGLIPASYN-PWY
			PWY-7539
			GLYOXYLATE-BYPASS
			MET-SAM-PWY
			PWY-6901
			DENITRIFICATION-PWY
			CALVIN-PWY
			PWY-6892
			NONMEVIPP-PWY
			GLUCONEO-PWY
			PWY-5529
			PWY-5898
			GALLATE-DEGRADATION-I-PWY
			P162-PWY
			PWY-4361
			PWYG-321
			P164-PWY
			PWY-6628
			PWY-5840
			PWY0-862
			GLYCOGENSYNTH-PWY
			PWY-1361
			PWY-7229
			PWY-5430
			GLYCOLYSIS-E-D
			PWY-5304
			PWY-6562
			PWY-5654
			PWY-7084
			PWY-6397
			PWY-6121
			P101-PWY
			COLANSYN-PWY
			PWY-5971
			P241-PWY
			PWY-7374
			PWY-6690
			PWY-7528
			PWY-6147
			PWY-5899
			DAPLYSINESYN-PWY
			P124-PWY
			PWY-5705
			AEROBACTINSYN-PWY
			PWY-6897
			PWY-2941
			P261-PWY
			PWY-5188
			PWY-6590
			GLUCARGALACTSUPER-PWY
			P461-PWY
			PWY0-1277
			PWY-5182
			PWY-5837
			PWY-7328
			FERMENTATION-PWY
			PWY-6107
			PWY-6163
			PWY-5845
			KETOGLUCONMET-PWY
			PWY-7199
			GALACTARDEG-PWY
			THISYN-PWY
			PWY-7392
			PWY-6708
			PWY-5855
			SALVADEHYPOX-PWY
			PWY-6210
			ANAGLYCOLYSIS-PWY
			PWY-7431
			PWY4FS-8
			CENTBENZCOA-PWY
			DHGLUCONATE-PYR-CAT-PWY
			PWY-7220
			PWY-5667
			PWY-5861
			HEMESYN2-PWY
			PWY0-845
			P621-PWY
			P4-PWY
			PWY0-162
			PWY-6891
			PWY-7242
			PWY-6467
			PWY-6654
			PWY-5198
			PWY-5910
			PWY0-41
			PWY-5028
			PWY-5420
			PWY-7003
			FASYN-INITIAL-PWY
			METH-ACETATE-PWY
			TYRFUMCAT-PWY
			PWY-7400
			PWY-6969
			PWY-6385
			PWY-7184
			P161-PWY
			PWY-5676
			PWY-5686
			PWY-7560
			SER-GLYSYN-PWY
			PWY-3081
			DTDPRHAMSYN-PWY
			PWY-7527
			CRNFORCAT-PWY
			PWY-6174
			PWY-6895
			PWY-5651
			GLYCOLYSIS-TCA-GLYOX-BYPASS
			PWY-5973
			PWY-3781
			PWY-6749
			PWY-6478
			PWY-7208
			PWY-5659
			PWY0-42
			PWY-7097
			PWY-1269
			KDO-NAGLIPASYN-PWY
			PWY-5101
			SO4ASSIM-PWY
			TCA
			PWY-922
			AST-PWY
			PWY-6700
			PWY-5183
			PWY-6629
			P42-PWY
			PWY-6353
			POLYAMINSYN3-PWY
			PWY-6350
			PWY-5431
			PWY-7210
			NONOXIPENT-PWY
			PWY-6386
			PWY-5531
			TCA-GLYOX-BYPASS
			PWY-6713
			PWY-5507
			ARGDEG-PWY
			PWY-3941
			RIBOSYN2-PWY
			PWY-6703
			P125-PWY
			ENTBACSYN-PWY
			PWY-6507
			PWY-7376
			PWY-6269
			PROTOCATECHUATE-ORTHO-CLEAVAGE-PWY
			FOLSYN-PWY
			ECASYN-PWY
			PWY0-1296
			BRANCHED-CHAIN-AA-SYN-PWY
			PWY-7007
			PWY-7398
			FUCCAT-PWY
			PWY-7098
			PWY-5022
			PWY-7616
			FAO-PWY
			PWY-7644
			PWY-6143
			PWY-7198
	OeMG OeSG OmSG	9	PWY-7002
			PWY-5679
			PWY-7024
			PWY-5789
			PWY-5823
			PWY-5743
			PWY-5744
			PWY-7209
			PWY-5757
	OeMG OmSG	3	PWY-7014
			PWY-5499
			PWY-6919
	OeSG OmSG	2	PWY-6142
			PWY-6760
	OmMG OmSG	3	PWY-7401
			PWY-7415
			PWY-7413
	OeMG OeSG	1	PWY5F9-12
	OmMG	6	PWY-6145
			PWY-5675
			PWY-5273
			PWY-6993
			PWY-5266
			PWY-6797
	OmSG	6	PWY-5184
			PWY-6942
			BENZCOA-PWY
			PWY-6146
			PWY-7316
			PWY-5634
