# Supplementary material for: Comparison of salivary gland and midgut microbiome in the soft ticks Ornithodoros erraticus and Ornithodoros moubata
Source: Front Microbiol. 2023 May 9;14:1173609. doi: 10.3389/fmicb.2023.1173609 (PMC10203192; doi:10.3389/fmicb.2023.1173609)
Supplement: Supplementary file 9 [file Table_7.xlsx]

## Sheet: Supplementary Table S7
OeMG-OeSG							OmMG-OmSG							OeMG-OmMG							OeSG-OmSG
Pathway	baseMean	log2FoldChange	lfcSE	stat	pvalue	padj	Pathway	baseMean	log2FoldChange	lfcSE	stat	pvalue	padj	Pathway	baseMean	log2FoldChange	lfcSE	stat	pvalue	padj	Pathway	baseMean	log2FoldChange	lfcSE	stat	pvalue	padj
PWY-5823	0	0	0	0	1	NA	PWY-5184	0	0	0	0	1	NA	PWY-4722	0	0	0	0	1	NA	PWY-5184	0	0	0	0	1	NA
PWY-6142	0	0	0	0	1	NA	PWY-5266	0	0	0	0	1	NA	PWY-5266	0	0	0	0	1	NA	PWY-5823	0	0	0	0	1	NA
ANAGLYCOLYSIS-PWY	32543.806636267	-0.639929567019898	0.165395509790396	-3.86908669909402	0.00010924379405404	0.000890757089979096	PWY-5273	0	0	0	0	1	NA	PWY-5273	0	0	0	0	1	NA	PWY-6142	0	0	0	0	1	NA
PWY-7373	304.027245933993	1.96442525529142	0.508821319626932	3.86073692181715	0.000113045567398604	0.00090436453918883	PWY-5823	0	0	0	0	1	NA	PWY-5743	0	0	0	0	1	NA	PWY-6146	0	0	0	0	1	NA
TRPSYN-PWY	18599.2810567027	-0.407402948590768	0.106074332490876	-3.84073073121447	0.000122668612731535	0.000963175774040203	PWY-6142	0	0	0	0	1	NA	PWY-5744	0	0	0	0	1	NA	PWY-7413	0	0	0	0	1	NA
GALACTARDEG-PWY	740.102806615563	0.968394608690831	0.253214444129092	3.82440508882317	0.000131088231641386	0.000992525182427639	PWY-6146	0	0	0	0	1	NA	PWY-5789	0	0	0	0	1	NA	PWY-7415	0	0	0	0	1	NA
GLUCARGALACTSUPER-PWY	740.102806615563	0.968394608690831	0.253214444129092	3.82440508882317	0.000131088231641386	0.000992525182427639	PWY-6760	0	0	0	0	1	NA	PWY-5823	0	0	0	0	1	NA	PWY-6728	1222.83043573956	-0.814717748775777	0.21033846556589	-3.87336546638714	0.000107342672780378	0.00312800709985806
PWY-181	3171.02275114144	0.722628042268275	0.189549430607289	3.81234615136053	0.000137653911771236	0.00102230187538665	PWY-7002	0	0	0	0	1	NA	PWY-7024	0	0	0	0	1	NA	PENTOSE-P-PWY	13976.9216429842	0.406395190597628	0.105371706002257	3.8567771749745	0.000114891805511278	0.00312800709985806
ASPASN-PWY	18400.0922303864	-1.12620177170386	0.295711671101171	-3.80844546145274	0.000139843181067042	0.00102230187538665	PWY-6630	20432.5327329817	-0.287837104390243	0.0749830065313661	-3.83869782908529	0.000123688536419421	0.000385002345756227	PWY-6210	198.687226381736	1.89736643739704	0.491148003839199	3.86312562112791	0.000111945402960281	0.000272335015388753	PWY-5741	524.031546535307	-0.945216039953347	0.24590489962033	-3.84382759925781	0.000121130115484253	0.00312800709985806
PWY-1861	2384.62129074469	0.909983535625596	0.23957537070893	3.79831838695628	0.000145681114776686	0.00104269200996099	ANAEROFRUCAT-PWY	16450.9764794315	0.46779958246307	0.122642321628954	3.81434056571733	0.000136547056575459	0.000422054538505963	P381-PWY	2572.01434258386	0.605572776581725	0.157668810943213	3.8407898997845	0.000122639046451706	0.000296615368162265	PWY-7323	21921.0313664813	1.20567763982143	0.317395137205248	3.79866449888852	0.000145477860538823	0.00354804337647463
PWY-7199	17642.2069939461	-0.81811688420542	0.215568720389239	-3.7951558219031	0.000147550756126555	0.00104269200996099	PWY-6565	74.4279768173839	1.96426560759442	0.53054121283067	3.70238081432769	0.000213585705599971	0.000655589457466578	PWY-6572	51.8664232968642	-2.05990641877696	0.536620790110331	-3.83866308711862	0.000123706036027193	0.000297466537498916	PWY-6588	4323.38382318533	-1.09796865514067	0.29439960095159	-3.72951815013233	0.00019184628766791	0.0040921730693146
RUMP-PWY	1706.76478208071	0.93186101530915	0.245913948814526	3.78937843827631	0.000151024692886557	0.00104974540629344	PWY-6728	1431.76491323817	0.907291590115464	0.247118551357741	3.67148312067444	0.000241147007049796	0.000735082600800066	THREOCAT-PWY	617.162759766231	-1.23621226219363	0.322377628674804	-3.8346713674746	0.000125732287366781	0.000300601330715982	HCAMHPDEG-PWY	1258.58572008679	-1.7975170225827	0.482628111822019	-3.72443498120469	0.000195753153657418	0.0040921730693146
PWY-5971	18416.16676294	-0.778131005478887	0.209686005745524	-3.71093436928371	0.000206495640724894	0.00141216373657024	HCAMHPDEG-PWY	1471.48521801167	1.60024298509505	0.440917222224074	3.62935014654929	0.000284135617907947	0.00085433974908376	PWY-5860	2082.34498395551	-0.721907772560518	0.188777822321741	-3.82411325484062	0.000131243579982235	0.000310212098139828	PWY-6690	1258.58572008679	-1.7975170225827	0.482628111822019	-3.72443498120469	0.000195753153657418	0.0040921730693146
P161-PWY	16649.4004858362	-1.15985772336701	0.314886165777725	-3.68341911910396	0.000230126323725348	0.00154878668665949	PWY-6690	1471.48521801167	1.60024298509505	0.440917222224074	3.62935014654929	0.000284135617907947	0.00085433974908376	PWY-5862	2082.34498395551	-0.721907772560518	0.188777822321741	-3.82411325484062	0.000131243579982235	0.000310212098139828	PWY-5022	5462.09778329895	0.538757881241949	0.145438012583193	3.70438148646848	0.000211907150659373	0.00422851086997568
TRNA-CHARGING-PWY	30812.2015506049	-0.612486591893594	0.167957534772427	-3.64667529041481	0.000265655276889944	0.00175996620939588	PWY-6641	140.672830840687	1.06686419392539	0.294240675132413	3.62582159467003	0.000288044174564486	0.000860240034847991	PWY-5845	2933.53005121434	-0.692305304042809	0.182048946680309	-3.80285256612084	0.000143039489064036	0.000332426968997982	PWY-5198	464.266892753117	-1.02053665701816	0.278282304344849	-3.66727111672005	0.000245152823644462	0.00467922128608343
P163-PWY	424.918452862144	0.973020672331364	0.269430509676624	3.61139751210508	0.000304551436938534	0.00196817484525024	PWY-6471	8134.92719685378	0.807876331793312	0.223392560733543	3.61639765057766	0.000298731355630457	0.000885255360899826	PWY-5850	2933.53005121434	-0.692305304042809	0.182048946680309	-3.80285256612084	0.000143039489064036	0.000332426968997982	GOLPDLCAT-PWY	683.615194842794	1.20909056238937	0.33130322948621	3.64949826859354	0.000262753010755775	0.00480619048840772
GLUCARDEG-PWY	747.393233276241	0.906757961737553	0.25118949886185	3.60985616773834	0.000306366839119141	0.00196817484525024	GLYCOLYSIS-E-D	17517.6616208267	-0.336559166801552	0.0931024792581312	-3.6149323786365	0.000300426027454692	0.000885255360899826	PWY-5896	2933.53005121434	-0.692305304042809	0.182048946680309	-3.80285256612084	0.000143039489064036	0.000332426968997982	PYRIDNUCSAL-PWY	20844.4985400582	1.21450778851334	0.336556369506001	3.60863111964276	0.00030781692813318	0.00532813101324878
PWY-2941	4666.64603215626	1.1126409197596	0.310128086096011	3.58768189545769	0.000333630976658645	0.00211133632989949	PWY-7003	3523.22385643023	0.819671302435281	0.227485044958966	3.60318764067825	0.00031433843776804	0.000920116486711745	PWY-7315	1812.87221279778	-0.888872131000635	0.234694893185244	-3.78735182064252	0.000152261433334226	0.000351893090372433	P221-PWY	2306.21780427475	-0.92262888533276	0.256643455862706	-3.59498309524919	0.000324412641100266	0.00532813101324878
PWY-7374	699.912272052349	1.3448934755307	0.375596778196948	3.58068426994199	0.000342695559190496	0.00213680760436427	PWY-622	103.612738828898	-3.49287183813899	0.972844011987507	-3.59037193537646	0.000330206439104031	0.00095885523049668	PWY-6700	23306.3594739776	-0.550370842643872	0.145540437578704	-3.78156649657075	0.000155844579822934	0.00035662185985122	PWY-2941	6161.85920444402	0.579408130654765	0.161289049283717	3.59235876972374	0.000327698262773843	0.00532813101324878
PWY-5265	663.495378844737	1.83857762175522	0.51511577305492	3.56925125948182	0.00035800294817503	0.00219990217429294	PWY-1622	589.493373439412	0.905223013217062	0.252219448511165	3.5890293891313	0.000331911425941158	0.00095885523049668	PWY-6944	141.425377046277	1.25263942718425	0.331273634296406	3.78128319763431	0.000156022063684909	0.00035662185985122	PWY0-1277	1996.64905426135	-1.41396739405935	0.398929293116322	-3.54440603499892	0.00039349873871726	0.00616949808203132
PWY-6892	15497.2204326075	-0.766785991859679	0.216373859001576	-3.54380143423007	0.000394402167077565	0.00238895026915553	MET-SAM-PWY	15718.227341159	-0.412558582287113	0.11525753368259	-3.57945002903904	0.000344318079045126	0.000988237603493155	PWY-7373	293.320691191505	1.73423389579609	0.462673384645533	3.74828972953509	0.000178044513622562	0.000404735069218501	PWY-7431	2527.17504434433	-1.17345007523233	0.332591073076023	-3.52820676868891	0.000418385206423793	0.00633348640069122
PWY-7198	896.210266825754	-1.3853638966244	0.391347595244578	-3.53998315936653	0.000400152565439159	0.00238939520954921	P162-PWY	1257.20465625021	1.2281377440974	0.349159270669555	3.51741410658323	0.000435773358904423	0.00123623306781408	PWY-7234	15095.1884441114	0.762253771817627	0.203468583933014	3.74629712893945	0.000179464010758304	0.000405744719975296	PWY-5180	2769.70728698772	-1.07338510351065	0.307233228585231	-3.4937142328434	0.000476350616543556	0.00674573937621359
PWY-7007	487.481485486901	0.894075193712652	0.252826600425718	3.53631774586685	0.000405746356338545	0.00238939520954921	PWY-5659	26900.9048930232	-0.59021100889643	0.167812653918067	-3.517082860656	0.000436317553346147	0.00123623306781408	PWY-621	20956.987976046	-1.18925570587043	0.317711342572179	-3.74319561977944	0.000181694665750421	0.000408567464606353	PWY-5182	2769.70728698772	-1.07338510351065	0.307233228585231	-3.4937142328434	0.000476350616543556	0.00674573937621359
PWY-7616	476.468336731494	0.656862874778988	0.18760891320445	3.50123490168701	0.000463107455138394	0.00268982960244766	P108-PWY	8669.03682461551	0.782697965363005	0.2236069960303	3.50032860893559	0.00046468494511658	0.0013082213104556	ARO-PWY	35498.4253148997	-0.504796371798025	0.135092887258759	-3.73666135975857	0.000186479797620664	0.000417073095753744	COLANSYN-PWY	22692.3998970423	1.11688517728661	0.325965953230385	3.42638599589334	0.000611670470671327	0.00810919215737991
SULFATE-CYS-PWY	12093.4133411827	-0.390232171576149	0.112086922801164	-3.48151382716073	0.000498588038738878	0.0028197802741147	PWY-5654	450.917261286581	-1.25326825088405	0.36071232471781	-3.47442592061278	0.000511947701969192	0.00143215749538217	PWY0-1586	19922.8680202173	0.573901032516388	0.153950674515391	3.72782408601279	0.000193140111134709	0.000428724521108965	PWY-1622	471.111542604928	-1.13739773192708	0.332597503995724	-3.41974223577367	0.000626804983488136	0.00810919215737991
PWY-7210	1235.25193853791	-1.34101592348418	0.385193364391904	-3.48140972158543	0.000498781888109911	0.0028197802741147	ANAGLYCOLYSIS-PWY	23385.3001144909	0.40243334817912	0.116373918888316	3.45810600883292	0.000543987289071236	0.00151221623754394	PANTOSYN-PWY	25784.6304819566	-0.498403838632841	0.13372686297202	-3.72702856820266	0.000193750504731936	0.000428724521108965	PWY-6165	111.721304294874	-1.37658488537031	0.402603934131236	-3.41920375999502	0.000628046773008923	0.00810919215737991
PWY-7090	138.773598113213	1.13688699788934	0.327062622160728	3.47605296618286	0.000508851778023059	0.00283885728791812	PWY-6353	15407.298855042	0.252096454603273	0.0732818704409395	3.44009306921889	0.000581514180583585	0.00160643292386215	PWY-5647	260.847337820403	1.58504361683486	0.432841875747186	3.6619460954389	0.000250306535489396	0.0005509392527174	AST-PWY	1409.22421846444	-0.938460822501118	0.27594661032495	-3.40087824016393	0.000671697391108807	0.00841834079924964
PWY-6992	136.545188989716	1.44043639163234	0.421006302391274	3.42141289441702	0.00062296676748082	0.00343036245989439	PWY-6107	81.4658771539635	1.99436382002473	0.580461861279851	3.43582232194788	0.000590758270389297	0.00162183326405012	1CMET2-PWY	30305.3344600815	-0.491028447654553	0.134190283015866	-3.65919526078127	0.000253008511520507	0.000552618904291581	TEICHOICACID-PWY	2092.96463542999	0.699830217867654	0.206583181448913	3.38764372278156	0.000704957716984786	0.00841834079924964
PWY-7242	11826.8632956034	-0.912699611992263	0.2674960641182	-3.41201136921762	0.000644854236276408	0.0034888604987978	PWY0-1061	17900.1375867593	-0.57805915331625	0.168351295645898	-3.43364837851982	0.000595516165447501	0.00162480336498639	RIBOSYN2-PWY	27055.5012672797	-0.483887075231472	0.132264912229179	-3.65846895503946	0.000253726468076183	0.000552618904291581	PWY-5415	2365.69154862244	-1.13129685719846	0.334122510292263	-3.38587440938624	0.000709518472829696	0.00841834079924964
PWY-6396	1001.50249397982	0.783451261579192	0.229762932990101	3.40982442808974	0.000650047121238269	0.0034888604987978	PWY-6404	243.890743995339	2.74177874240642	0.801306942074742	3.42163358189237	0.000622461392406299	0.00167819562464854	GOLPDLCAT-PWY	322.119847852338	-1.17174489630545	0.323718947242418	-3.61963643551573	0.000295017228141192	0.000639203994305916	P101-PWY	2404.49867797205	-1.26024234888481	0.3748855238967	-3.36167248013574	0.000774719551673911	0.00895004955749597
PWY-5022	4156.40508538367	0.934674993988924	0.275676544770635	3.39047703447741	0.000697710999926966	0.00369786829961292	PWY-5419	920.216162784316	-1.13134366702552	0.330653489170167	-3.42153857158689	0.000622678919552853	0.00167819562464854	PWY-5529	230.973071063341	-2.00422421899232	0.558000705835344	-3.59179513221571	0.000328407980272514	0.000707863833126247	PYRIDNUCSYN-PWY	23821.0413667623	1.00452373197546	0.301523754056683	3.33149119583665	0.000863820324461355	0.00972351595996243
PWY-5177	2543.92763326238	-1.75370186693941	0.519090790623763	-3.37841067230664	0.000729061143429662	0.00377245144478497	PWY-6608	17811.9824639751	-0.400205803558594	0.119874233020214	-3.33854735480234	0.000842176741969142	0.00225601284818401	PWY-6737	31815.7259215213	-1.23653720748505	0.346089432310239	-3.57288345740822	0.000353071921081046	0.000757102676132552	PWY-722	1715.08834316331	-1.99428773203699	0.600639833694005	-3.32027218336801	0.000899297234609509	0.00986978714983937
CODH-PWY	524.187447710163	0.997367160540828	0.295234882279351	3.37821585593372	0.000729577873755583	0.00377245144478497	P122-PWY	8444.90809793857	-0.530334749594793	0.16069276279577	-3.30030264193549	0.000965806162068165	0.00257160435924174	AEROBACTINSYN-PWY	182.432297482611	0.937385095423764	0.263054970115421	3.56345707899937	0.000366002562553242	0.000780805466780249	1CMET2-PWY	26605.2678121637	0.888292150470114	0.268697473993634	3.30591924541561	0.00094665366469831	0.0101361209464039
AEROBACTINSYN-PWY	151.824692732191	0.734775559981208	0.218641954713111	3.36063387717759	0.000777638331159756	0.00397251388447875	PWY-5973	37390.3191034185	-0.435718065424836	0.132914056716785	-3.27819401640318	0.00104473561365403	0.00276360749717697	PWY-6897	22955.4310822723	-0.572507466098174	0.164986828364529	-3.47001922379678	0.000520421115690984	0.00110456726595637	PWY-5529	564.247925561182	-0.762200317701791	0.232861334187361	-3.2731939819967	0.00106339470068228	0.0111150065142743
GLYCOCAT-PWY	21239.2793406494	-1.09396257110706	0.326775668682866	-3.34774793826142	0.000814710748774628	0.0041103121657022	P161-PWY	11805.2605644715	0.738516492304115	0.225386850821556	3.27666183547157	0.00105042094915324	0.00276360749717697	PWY-841	27481.4921949873	-0.476736175810933	0.137654761762721	-3.46327413382689	0.000533644410632919	0.00112688362854464	PWY-3781	62134.657294732	1.04488992604453	0.323721754226279	3.22774083731846	0.00124771959813817	0.0127383465949455
PWY-5104	24196.0493856728	-1.09235828352625	0.32660317317883	-3.34460401255236	0.000824001259633695	0.0041103121657022	COLANSYN-PWY	20739.5711169741	-0.572176149020932	0.174727790748377	-3.27467168542705	0.00105784837395841	0.00276668036266045	PWY-7663	46195.9175830544	-0.4944600733377	0.142954876443411	-3.45885418979347	0.000542478493829934	0.00113975279511744	PWY-5531	869.93664026567	-0.826653861097158	0.259337234093355	-3.18756334387211	0.00143477027495058	0.0139969811267401
REDCITCYC	10609.0076729011	0.465112798087154	0.139589753767269	3.3319981269013	0.000862248365577414	0.00421592113312143	PWY0-1533	1989.40180652298	0.795125466211224	0.243531515433259	3.26497974932174	0.00109471902824519	0.00284626947343749	PWY-5655	445.971797477055	1.41886959904831	0.412234607785811	3.44189830802736	0.000577647359977152	0.00120754422990199	PWY-7159	869.93664026567	-0.826653861097158	0.259337234093355	-3.18756334387211	0.00143477027495058	0.0139969811267401
PWY-6581	10.440332073889	3.11141455780681	0.934052353416386	3.33109225240589	0.000865059289107463	0.00421592113312143	FAO-PWY	27514.2793433443	-0.705420526867665	0.217518231418514	-3.2430409270403	0.00118261221969106	0.00305681053276871	PWY-6876	467.283345011735	0.770405098443183	0.224262221934855	3.43528701266045	0.000591926553830845	0.00123120723196816	PWY-7328	8945.25741242208	0.535551619885262	0.168378764357351	3.18063635832757	0.00146951962951342	0.0140243286381824
PROTOCATECHUATE-ORTHO-CLEAVAGE-PWY	2522.07203126777	0.586728326005075	0.178817306411046	3.28116074322452	0.00103380808782828	0.00498107533226354	PWY-4984	7301.72741903785	0.777568287192877	0.240916873859272	3.22753767611596	0.00124860596960155	0.00320862696839468	PWY-5677	487.160203854749	0.933244329735028	0.272504593916852	3.42469209902489	0.000615496540189233	0.00127386348616279	PWY-7456	3993.43505028751	0.891194012519065	0.286298565107418	3.11281340926279	0.00185313138141784	0.0170632301495078
PWY-7254	7081.69060528066	-0.705115244037531	0.215563640471834	-3.27103050632355	0.0010715635053169	0.00510497669948727	PWY-1361	222.587151839275	1.32420450990233	0.411374886222387	3.21897265548309	0.00128650752818832	0.003276287510425	DTDPRHAMSYN-PWY	27846.2778680829	-0.72886773413701	0.214024615455302	-3.40553226826954	0.000660352090906317	0.00135993301889618	PWY-7374	925.578616107769	0.719312591647801	0.231588563739145	3.10599357772267	0.00189640834406351	0.0170632301495078
P23-PWY	12415.7814436995	0.496675420367189	0.152128121422781	3.26484949476811	0.00109522254693401	0.00515971511000024	PWY0-845	14437.6198148454	-0.512650333974642	0.1592948257912	-3.21824849883456	0.00128976024166052	0.003276287510425	PWY-7185	10.8079111113166	6.6443521077734	1.96380369265916	3.3834095192969	0.000715917930052698	0.00146486095957288	CHLOROPHYLL-SYN	747.149802236141	-0.896547626943266	0.289284169186156	-3.09919353508187	0.00194048216782826	0.0170632301495078
PWY-5910	2715.85091406804	1.3350075424318	0.410296781385271	3.25376069957083	0.00113888172507466	0.00522892403363701	PWY-7332	1540.08032012339	0.89303578122858	0.278275060238095	3.2091836777054	0.0013311242619155	0.00336203956438085	ARG???SYN	11668.4391034899	-0.943164722255617	0.27883823202707	-3.38247992536423	0.000718345278252086	0.00146486095957288	PWY-4984	6595.53095648299	-0.54880100738765	0.177104265830207	-3.09874527761966	0.00194342029037674	0.0170632301495078
PWY-5088	371.824929322011	1.10676293514724	0.340188939702278	3.25337718538363	0.00114042010503434	0.00522892403363701	PWY-5420	1277.71263869048	-0.945732118664995	0.294892631174603	-3.20703882934612	0.00134108893009834	0.00336796197217879	COBALSYN-PWY	26250.0174210487	-1.22611205853596	0.365282416563915	-3.35661395932926	0.000789031967717568	0.00160115755400248	PWY-5417	2576.02082479856	-1.08567662141548	0.354045212870357	-3.06649145913754	0.00216586995903888	0.0177024959689509
PWY-6654	19.3312192245933	-1.54154853650857	0.474291094890414	-3.25021606586298	0.00115317357653354	0.00522892403363701	DAPLYSINESYN-PWY	23600.4360373801	-0.277135350394046	0.0870939946546938	-3.18202594211943	0.00146248718066006	0.00365208663193078	GLYCOLYSIS-E-D	16687.868284477	0.336658943683771	0.100414920681954	3.352678480423	0.000800336203367931	0.00161621291553912	PWY-5431	2576.02082479856	-1.08567662141548	0.354045212870357	-3.06649145913754	0.00216586995903888	0.0177024959689509
PWY0-42	1722.85413473574	0.774791325657393	0.238491031528002	3.24872311001943	0.00115924259236292	0.00522892403363701	LPSSYN-PWY	484.140922437893	0.980074684979182	0.308599259896632	3.17588151477573	0.00149381950824149	0.00370107987997012	PWY-5910	825.979470397375	-0.961225053397951	0.287256578716367	-3.34622468071323	0.000819199871956266	0.00164631471852081	PWY-6749	1378.19632138404	0.6061310548724	0.197890851253489	3.06295642791477	0.00219161968546861	0.0177024959689509
PWY-5757	18.8523238512008	3.18330722627056	0.980995236722142	3.24497725076335	0.00117460006987251	0.00524242557500994	PWY-5265	864.260230349824	1.31313738713937	0.413697383549986	3.17414960634071	0.0015027621147144	0.00370107987997012	PWY-922	587.724720161699	-0.97410182527667	0.293810038493325	-3.31541369475298	0.000915075924530443	0.00183015184906089	ENTBACSYN-PWY	3648.86633864684	-0.96460787067667	0.316235382638039	-3.0502844515054	0.0022862472168615	0.0177024959689509
PWY-922	2038.18680300903	1.37800843619701	0.425819772855054	3.23613069200071	0.00121161896386492	0.00535131709040339	GLYCOLYSIS-TCA-GLYOX-BYPASS	17741.9824124217	-0.373466321445072	0.117690632316695	-3.17328842655978	0.00150722710044032	0.00370107987997012	PWY-1541	69.1167518318824	1.15864068454251	0.352002054613422	3.29157364099754	0.000996285287793486	0.00198303674508177	ANAEROFRUCAT-PWY	18672.2537249188	0.3772979030097	0.124180494351222	3.03830247238814	0.00237915020612501	0.0177024959689509
PWY-5747	1981.18877628758	0.793910549672568	0.24652095632318	3.22045866409742	0.00127985648264768	0.00559442421281049	PWY-6071	1262.75077762944	0.801024893127205	0.253106409192802	3.16477522509922	0.00155202798788705	0.00379003519693964	PWY-3941	10.3038194671293	3.54190914616123	1.08088656418896	3.2768555586764	0.00104970053913251	0.00207940678228154	ARGDEG-PWY	1168.2603367402	-0.636081469986521	0.209595761403295	-3.03480120842043	0.00240694277344948	0.0177024959689509
PYRIDOXSYN-PWY	9132.25873153333	0.771776054787999	0.241095129042471	3.20112669987639	0.00136891324633109	0.00592264506575899	GLYOXYLATE-BYPASS	13295.5893029703	-0.628171309637576	0.199602535668475	-3.14711086977833	0.00164892424951746	0.00400453032025669	THRESYN-PWY	28715.0239368266	-0.534935544128923	0.1660304238877	-3.22191277720729	0.00127337893365327	0.00250383657930814	ORNARGDEG-PWY	1168.2603367402	-0.636081469986521	0.209595761403295	-3.03480120842043	0.00240694277344948	0.0177024959689509
PWY-5507	3049.05811032809	-1.00341215915001	0.313903111297232	-3.19656646601342	0.00139073780987678	0.00595629122613893	PWY0-1261	21020.3641606247	0.350960917368357	0.113374936393137	3.09557763411986	0.00196429943744154	0.00474437350464023	PWY-7255	215.822178452294	-1.12643972070214	0.349682109905995	-3.22132499430686	0.00127599364137819	0.00250383657930814	PYRIDOXSYN-PWY	11181.4464569375	0.652557187172842	0.215040815717331	3.03457362266809	0.00240875956472699	0.0177024959689509
ARGORNPROST-PWY	2636.64336989271	0.638142223292235	0.199897695939598	3.19234406526156	0.00141123120011547	0.00598362028848961	PWY-6581	18.1696373743903	3.78362514157099	1.22513797285534	3.08832574404071	0.00201287702170226	0.00483528067169781	P23-PWY	13872.6902687169	0.543071701709488	0.169059166918856	3.21231738927323	0.00131668824371431	0.00257156013795846	CATECHOL-ORTHO-CLEAVAGE-PWY	2410.04492569534	-1.04649161778083	0.344967787866097	-3.03359227901892	0.00241660790440558	0.0177024959689509
PWY-7003	2727.36122917658	0.597464946658164	0.191504888769272	3.11984174658851	0.00180948225640343	0.00752907124088176	PWY-5705	2634.28448834309	0.972888644522283	0.32204994886407	3.0209246980285	0.00252004023484641	0.00602085288541684	PWY-6143	20.5812005535	1.45839612768143	0.457500507464237	3.18774756287114	0.00143385656282883	0.00278730995391025	PWY-5097	30050.6410144434	0.765239035884878	0.252284830013028	3.03323444317029	0.0024194755310639	0.0177024959689509
PWY-6876	498.406777523085	1.10720214850001	0.354923002007825	3.11955590997621	0.00181123883624986	0.00752907124088176	PWY-6505	583.935602762189	-0.950075146862695	0.320976468639768	-2.95995264353464	0.00307686334873866	0.00731168602227145	PWY-5392	198.866749777607	-1.29350710419639	0.406700846623621	-3.18048785719264	0.0014702730088552	0.00284480731015705	PWY-6654	37.74179540967	-2.35244677298897	0.782311787772334	-3.00704502956252	0.00263800683141446	0.0189849999834581
PWY-4361	383.875332685801	0.676264782381748	0.217865716945437	3.10404404999211	0.00190894907135612	0.00785819811898054	PWY-722	6991.38908466223	-1.83317813108555	0.623015180126916	-2.94242931723126	0.00325648117129078	0.00769713731396002	PWY-7371	896.475108211987	1.05649718145171	0.335227724890298	3.15158056153453	0.00162389358685754	0.00312749875987378	PWY-5659	26181.9578613881	0.877961825416903	0.293015847647263	2.99629467984888	0.0027328220400107	0.0190501802984784
PWY-6507	8784.35434495451	-0.998707045118524	0.323279788253256	-3.0892962734068	0.00200631253761308	0.00817958188411485	HEXITOLDEGSUPER-PWY	3663.54515196973	0.675168337471294	0.231173919162447	2.92060773947795	0.0034934938011178	0.00821342691539398	PWY-6269	24824.6472167522	-1.12885452527208	0.36158723016561	-3.12194245564218	0.00179662052026948	0.00344421261028619	P108-PWY	11273.9450452607	0.515257236387193	0.172002605818809	2.99563622268593	0.00273872942797816	0.0190501802984784
FUCCAT-PWY	1444.13012306611	-0.550122964790686	0.178763035184963	-3.07738657615364	0.00208824292846624	0.00843252382542557	PWY-5347	16379.4540335595	-0.345961097596203	0.11858649736731	-2.91737343860173	0.00352992869603263	0.00825517716215039	PWY-5509	24624.9139678849	-1.12662321972827	0.362628700084319	-3.1068230933357	0.00189109530258994	0.00360869562329089	P261-PWY	90.3426405093566	-1.23855048457566	0.414579413092941	-2.98748670450261	0.00281281529133032	0.0190501802984784
GALACTUROCAT-PWY	9178.23074767296	-0.834898502404242	0.273228277824863	-3.05568116540047	0.00224549899352273	0.00890998798846398	PWY-5304	1933.31391542074	1.09933904052447	0.380646328039209	2.88808523698994	0.00387594824274173	0.00901667959627287	PWY-5183	323.874487033781	1.66798676755036	0.546460170351658	3.05234829187455	0.00227058473589036	0.00431307420150862	ORNDEG-PWY	1452.4689838524	-0.683432969561277	0.228830255330627	-2.98663727212913	0.00282064172984305	0.0190501802984784
PWY-7456	6506.66084887014	-0.900143464758928	0.294619055045028	-3.05527917948605	0.0022485111197303	0.00890998798846398	PWY-4361	1138.43078106099	-0.933414293612516	0.324789527896815	-2.87390513991282	0.00405430714330703	0.00938221862482569	ARGSYNBSUB-PWY	22202.6330470484	0.550813285012627	0.182374740999689	3.02022792187853	0.00252584530898502	0.00477614385698985	PWY-6182	2402.45246362242	-1.02063694634704	0.348126315438015	-2.93180061686193	0.0033700302987464	0.0224158075931768
PWY-5028	2222.36056342789	0.872690758543	0.287282532636359	3.03774389112494	0.00238356436119414	0.00935769712172514	PWY-5741	647.442693879169	0.819720605794461	0.286318526732849	2.86296739211468	0.00419693752726523	0.00965660108389111	PWY-6969	25796.0851922234	-0.380024765813997	0.126150369762611	-3.01247445036527	0.00259127248140698	0.00487768937676608	DAPLYSINESYN-PWY	25552.0522077597	0.842467536714379	0.291795823091393	2.88718161825953	0.0038870978358409	0.0254691932825993
PWY-6545	8910.61026446531	-1.04493189772318	0.345156346858745	-3.02741614701009	0.00246654135985271	0.00959461960162891	PWY-5415	2890.75635746949	0.869147912353363	0.303739805857339	2.86148833834965	0.00421657015654069	0.00965660108389111	ENTBACSYN-PWY	2260.8725802875	-0.48418845944676	0.161121859237941	-3.00510720107643	0.00265487260585272	0.00496920739883962	PWY-7208	34886.4140176175	0.735353372645431	0.255924250074053	2.87332432324273	0.00406176906590303	0.0262223032342857
PWY-7528	99.0488743843886	4.23425299501704	1.41155723164815	2.9997033772928	0.00270242640712529	0.0104166254238284	PWY-5695	24804.4419264988	-0.340051245414202	0.119450213756276	-2.84680315522948	0.00441606595978774	0.0100613461558051	PWY-5863	1770.49919883654	-0.584428482444097	0.194544389024063	-3.00408809205909	0.00266378185082028	0.00496920739883962	PWY-6185	1010.30246408104	-0.534526351650204	0.187463820778668	-2.85135739488261	0.00435330084254065	0.0276970879692079
PWY-7400	14187.0448449991	-0.620437994634679	0.211479243028756	-2.93380090522792	0.0033483891530776	0.0127902432513955	PWY0-1415	5005.60849083637	0.586506722469121	0.207706726744454	2.82372521902341	0.00474690620913165	0.0107578296129276	GLYCOCAT-PWY	24207.2272509789	-0.895974752539134	0.298974673538557	-2.99682492143799	0.0027280734100239	0.00506642204718725	PWY-6700	24024.4936171632	0.897225391945528	0.318410382205048	2.81782706245972	0.00483498439073671	0.0303222592504774
ARGSYN-PWY	14162.349898154	-0.615112180675021	0.210172713082871	-2.92669857876594	0.00342580724484539	0.0129691274269147	PWY-5507	2589.54760210593	0.609476835960916	0.216009229426275	2.82153145761271	0.00477949497308583	0.0107578296129276	ASPASN-PWY	21670.9113901191	-0.788022091202984	0.265643240995676	-2.96646768895509	0.00301242012239693	0.00556963009296499	COA-PWY	28997.4995951469	0.753415837819085	0.26792545251393	2.81203532829683	0.00492290959864394	0.0304388354056999
PWY-6519	14933.6970510105	-0.498487165281598	0.170848249729475	-2.91771888837558	0.00352602072572257	0.0132303786522688	PWY-5100	13598.7800364519	0.664185664150462	0.235484474735479	2.82050723257465	0.00479477926187046	0.0107578296129276	PWY-5837	1574.13671414505	-0.590589703905075	0.199190995130832	-2.96494178121438	0.00302740215815938	0.00557256326457656	FASYN-ELONG-PWY	33436.9854345363	0.739860965367525	0.264454849170028	2.79768348997768	0.00514705226422673	0.0311297051214678
PWY-1541	56.4386734030721	0.934354488976159	0.320999916565037	2.910762404472	0.00360548073937771	0.0134098581885627	PWY-5509	13384.4040822173	-0.622638995010922	0.222199987086356	-2.80215585597194	0.00507623434162357	0.0113317958535233	PWY-6263	2245.25480528114	0.930084368301642	0.317880153722339	2.9258963084372	0.0034346539589751	0.00629434381909093	PWY0-41	622.935489522266	-0.529136433402521	0.189539744129717	-2.79169118768247	0.00524333712999799	0.0311297051214678
PWY-5100	21777.9073234571	-1.02530898032816	0.353539072846599	-2.90012917687614	0.00373008902970117	0.0137526760747243	PWY-6269	13499.7171143195	-0.617062608581783	0.221498595213696	-2.78585337295913	0.0053387014657881	0.0118578193360721	PWY-4984	4162.70553097926	0.634587198102073	0.219704586553268	2.8883657280783	0.00387249322564249	0.00706560167485648	PWY-7663	37081.515878822	0.672663705599539	0.240973556967596	2.79144199083218	0.00524737626193307	0.0311297051214678
PWY-7527	589.148157682102	0.574727883466451	0.199121051089827	2.88632407432994	0.0038977058554486	0.014179934572389	PWY-5920	5966.19762780472	0.526172746566786	0.189215249789341	2.78081574900854	0.00542225018738932	0.0119831729141304	P162-PWY	1118.75877768764	-1.1185106119126	0.389193324010952	-2.87392034474139	0.00405411196964297	0.00736467501908941	ECASYN-PWY	638.04160559269	-0.633413204170951	0.228482741995676	-2.77225841496133	0.00556688239367635	0.0322907918563348
PWY1G-0	344.467030075035	0.564523438121614	0.195668399631591	2.88510275131044	0.00391285930417337	0.014179934572389	PWY0-1277	2491.88478359101	0.991612110418292	0.356888160427153	2.77849539539628	0.00546112872937142	0.0120090492456824	PWY-7046	6.64242090945629	-2.20551277012125	0.768627411061559	-2.86941727341625	0.00411228889793476	0.00743787905017765	PWY-5973	35535.189533864	0.678807350041552	0.244977447643121	2.77089730737348	0.00559020542387573	0.0322907918563348
LPSSYN-PWY	379.160409929595	0.730321526023123	0.254924834327219	2.86485044876283	0.00417206225641767	0.0149911389552635	PWY-7221	25278.4756905514	0.286241748150713	0.106648800633563	2.68396593726561	0.00727545183737619	0.0159195530302984	PWY-6641	67.5066883970426	0.76413862648746	0.267074953055219	2.86113923355991	0.00422121623037979	0.00760184394735063	PWY-7219	34756.0177258553	0.741642835044258	0.268477760810013	2.76239951050947	0.00573782214259755	0.0326224555657663
PWY-6383	679.613611794926	0.666992235425198	0.233756363176723	2.8533650436756	0.00432588976710241	0.0154132542962304	P621-PWY	48.3322817314487	2.47843549072016	0.925369418821673	2.67832007445858	0.0073992473691244	0.0160689521072604	PWY-6339	609.318067138317	1.07001111018422	0.377661534606645	2.8332541499062	0.00460767359876808	0.0082620354184807	PWY-1269	21549.5660052254	0.988043412894731	0.358104726925038	2.75909067545361	0.00579624495245961	0.0326224555657663
P122-PWY	5301.39940133609	0.768833106903169	0.272044155733246	2.82613351803467	0.00471136213900971	0.0166468128911676	PWY0-1479	14623.0427325093	0.528777039197966	0.197485939402388	2.67754271923408	0.00741643943412019	0.0160689521072604	PWY-7084	49.8262083142467	1.79659963522697	0.635513467477158	2.82700481920399	0.00469856207812875	0.00838884903219554	PWY-6467	21452.7209763958	0.990325429936789	0.360328834709955	2.74839350765238	0.005988808569063	0.032774999998174
GLUCONEO-PWY	28444.8623917432	-0.44339201435742	0.15958764415464	-2.77836054731013	0.00546339588612159	0.0191444616174839	PWY-7528	34.342073906378	2.59909657107241	0.974987093061459	2.66577536212428	0.00768109988181898	0.0165612007207999	NONOXIPENT-PWY	45832.4877138259	-0.441641004328743	0.157011345533999	-2.81279676208564	0.0049112681716492	0.00872369246746978	POLYISOPRENSYN-PWY	26535.7946466161	0.807955743858784	0.294224960714248	2.7460475885439	0.00603180135474272	0.032774999998174
PWY-6641	62.6834983474252	0.811963409122713	0.29286836729398	2.77245172165578	0.00556357714946038	0.0192450384821501	PWY-7527	1627.98142153352	-0.832586501578352	0.313028702034364	-2.65977687083452	0.00781924334313538	0.0167772114449798	PWY-7374	688.571285948447	1.12584913076251	0.400415838421444	2.81169979489557	0.00492804742753701	0.00872369246746978	PWY-7255	470.109326679411	-0.894298951946347	0.325767720077659	-2.74520431838108	0.00604732346207766	0.032774999998174
PWY-6906	279.417264472916	0.909847126395363	0.328307689347602	2.7713244493401	0.00558287672949164	0.0192450384821501	HISTSYN-PWY	19945.6558682225	-0.384857412363653	0.144802481564428	-2.65780950855055	0.00786503344703717	0.0167939361526108	PWY-3001	30395.6415030104	-0.497988426336514	0.177751047268769	-2.80160614515834	0.0050848910322903	0.00896319775183376	PWY-6387	29894.5191675253	0.717251229196835	0.262839613675306	2.72885513400152	0.00635546165798677	0.0335083507260057
PWY-5679	2.9423127461496	3.97220982135283	1.4419560293346	2.75473713521337	0.00587393066499921	0.0200850532416102	NONOXIPENT-PWY	36021.1960813025	-0.374254981596337	0.141775620940003	-2.63976965232066	0.00829623944316352	0.0176295088167225	PWY-7187	19788.8542057277	-0.286088890680151	0.102317298826804	-2.79609502948688	0.00517241891070714	0.00907901378419481	PWY-6713	66.7037800060329	-1.46943627527823	0.53893471308389	-2.72655711277129	0.00639988759268061	0.0335083507260057
PWY0-1586	12896.0663981514	-0.40325480516135	0.146799956380044	-2.74696815384183	0.00601489745970881	0.0203812043739806	GALLATE-DEGRADATION-II-PWY	359.237325598984	-0.983590812424198	0.374552221248665	-2.6260445316414	0.00863835151900088	0.0182686668487961	PWY-5667	43985.3592271609	-0.40167796511689	0.143995826453517	-2.78951116160685	0.00527876768737223	0.00918814794120019	PEPTIDOGLYCANSYN-PWY	29716.674329795	0.720391284544888	0.264271391309246	2.72595259356658	0.00641162064005576	0.0335083507260057
VALDEG-PWY	11.1881732610007	3.444755802873	1.25505867437387	2.74469701951706	0.00605667865830557	0.0203812043739806	PWY-5430	811.839535539595	-0.716418963506708	0.273203798784719	-2.62228770863921	0.00873416631586477	0.0183833405314868	PWY0-1319	43985.3592271609	-0.40167796511689	0.143995826453517	-2.78951116160685	0.00527876768737223	0.00918814794120019	GLYCOLYSIS-E-D	13724.2944728775	0.1301657910758	0.0479686773112692	2.71355806271566	0.00665649020133765	0.0337057955888007
PWY-5837	2071.86972266268	0.481455547715384	0.175709861880118	2.74005990650581	0.00614279868031344	0.0205082412634086	PWY-6654	47.1158219877069	2.096621747808	0.805231292169359	2.60375095726785	0.00922097327985992	0.0193159724630241	P184-PWY	347.633439083286	1.04101284225898	0.375159589599777	2.77485334539773	0.00552266052631978	0.00957261157895429	PWY-7187	19403.4995664705	0.549630305099664	0.202611800708625	2.71272602670407	0.0066732254078797	0.0337057955888007
PWY-6629	1266.71577568298	0.536719543564859	0.196142195348148	2.73637981165753	0.00621192821925833	0.0205770122262932	PWY-7385	18.047805413352	2.46912436056574	0.950702289081302	2.59715832066812	0.00939985871190752	0.0195978186352034	HOMOSER-METSYN-PWY	11820.295810968	0.535332408334938	0.194376758357615	2.75409680076067	0.00588543579433725	0.0101590924914701	PWY-6385	29520.1846507056	0.721463152973919	0.266451120532146	2.70767543230083	0.00677562498810191	0.0337057955888007
PWY-6565	49.9721623423887	1.48529021668201	0.544559583536213	2.72750725831867	0.00638148536366172	0.0209748046061439	PWY-6167	76.3815520546537	2.27734257541523	0.893082511171997	2.54998003759659	0.0107729087360326	0.0223550500531756	PWY-5913	16006.3871411575	0.43344550541279	0.159635838164752	2.71521426764741	0.00662329028597378	0.0113854907395252	PWY-7373	845.892562438956	-0.947666504857624	0.350362849823688	-2.70481446687203	0.00683425486139461	0.0337057955888007
PWY-6471	14396.2834874445	-0.831892482549781	0.306274639481648	-2.71616508620404	0.00660429773346771	0.0215401710691562	SER-GLYSYN-PWY	31721.5459119025	-0.359474635257401	0.142325202442114	-2.52572720143226	0.0115459097263805	0.0238471593414028	PWY-7098	310.433566737605	1.00962608436419	0.373823926748553	2.70080648166563	0.00691715730924342	0.0118417178627377	PWY-7221	31048.531195352	0.677219518101209	0.25052391857768	2.70321301832593	0.00686727204039258	0.0337057955888007
METHGLYUT-PWY	496.134223804572	0.639368710311267	0.236497880887045	2.7034860012832	0.0068616338185113	0.0222086468629679	PWY0-321	1452.6586939795	0.585094051536088	0.233123268379321	2.50980545873295	0.0120797690226438	0.0248337577116676	PWY-5705	1397.1082948461	0.553059030843002	0.205018879527845	2.69760049472851	0.00698412008388335	0.0119073522741618	PANTOSYN-PWY	26120.349822116	0.803686311326573	0.297535162439802	2.70114733578481	0.00691007198859241	0.0337057955888007
PWY-5863	2311.24348315138	0.465072123916459	0.172711306683774	2.69277172899851	0.0070860766413995	0.022761337090556	P164-PWY	6420.06689369713	-0.545775730154841	0.218192916739272	-2.50134485716148	0.0123722637120829	0.0253173174108362	PWY-7295	255.490195011015	1.21376609772553	0.459775765024147	2.63990882090487	0.00829283350955726	0.0140808928162278	PWY-6071	1160.91835169004	-0.467849555397305	0.174875476356024	-2.6753296982867	0.00746557918614951	0.0347583864706998
PWY-5154	12993.7380361658	-0.625522644164264	0.233293076018029	-2.68127393594795	0.00733424501588906	0.0233813525318568	1CMET2-PWY	24084.9331160093	-0.278138430708552	0.111667773440036	-2.49076722979446	0.0127467598791409	0.0259634463897709	PWY-6338	277.616473291399	0.996038027727226	0.379279573116998	2.62613148275184	0.00863614506754253	0.0145450864295453	PWY-6167	62.6036054958089	-2.33291072499196	0.873053233275065	-2.67212884172087	0.00753717029566016	0.0347583864706998
ARGSYNBSUB-PWY	14022.6445188353	-0.520623512497535	0.195761612803666	-2.6594770294403	0.00782620665053159	0.0247635195509358	PWY-5656	30.9895515846704	2.55504020826393	1.03297839332856	2.47346916911867	0.0133808349059496	0.0270419113284461	PWY-7097	277.616473291399	0.996038027727226	0.379279573116998	2.62613148275184	0.00863614506754253	0.0145450864295453	PWY-5686	33224.9902474066	0.691359016171061	0.25932336396956	2.66601129026004	0.00767571151521336	0.0347583864706998
P124-PWY	6592.63188920095	0.709266304116694	0.267038470985943	2.6560454061094	0.00790629680890477	0.0248316284961157	COBALSYN-PWY	13862.0247141264	-0.554435500785989	0.224195946559129	-2.47299520484312	0.0133985940745016	0.0270419113284461	PWY-6629	1454.67574129873	0.644106915239202	0.245628592429102	2.622279877393	0.00873436703356321	0.0146511963143641	PWY-5392	327.462958352389	-1.0999921379453	0.412781422005337	-2.66482956670244	0.00770273497219834	0.0347583864706998
PWY-5183	253.824720962412	1.39096671671139	0.529705048807974	2.62592686220673	0.00864133827396757	0.0269406428541342	PWY-181	4065.48671687264	0.550292077705605	0.225216776279003	2.44338848462999	0.0145500654767496	0.0292324042760151	GALLATE-DEGRADATION-II-PWY	328.241157466467	1.06350512489517	0.422219627816715	2.51884340478088	0.0117741007900482	0.0196707868620885	PWY-6948	26.3130542461588	-1.31560928928319	0.493726134101613	-2.66465394155624	0.00770675840802022	0.0347583864706998
GOLPDLCAT-PWY	624.35505700331	1.0476255918292	0.404627482728285	2.58911130990254	0.00962239851479141	0.0297802698559968	PWY-6731	42.9288614277905	1.79450338098841	0.736376181706178	2.43693838226891	0.0148122031206896	0.0296244062413793	PWY0-162	28019.5168675252	-0.377867068851842	0.150265473403167	-2.51466328421308	0.0119146115685862	0.0198259136501275	PWY0-166	25721.8277818014	0.83715631391461	0.31437806398454	2.66289671519759	0.00774711891851555	0.0347583864706998
PWY0-321	882.10770668135	0.310028664942192	0.120498124500271	2.57289203651874	0.0100852662818174	0.0309866152426852	PWY-3781	52694.3173373321	-0.291956160317646	0.121798515423918	-2.39704202716673	0.0165280278580283	0.0329071545641826	BRANCHED-CHAIN-AA-SYN-PWY	32472.4287202523	-0.459449171564691	0.184414276600373	-2.49139697877253	0.0127241861906783	0.0210886910570604	PWY-6263	3165.18160816277	0.455075158250831	0.170898673917861	2.66283609941615	0.00774851453351184	0.0347583864706998
PWY-5347	13262.2840133349	-0.449038028273066	0.175924352995876	-2.55244950813372	0.0106968412677033	0.0326292136511236	PWY-6892	9363.04673573144	0.500737875867267	0.216994442525458	2.30760691398131	0.0210210096160647	0.0416649607636799	PWY-5088	175.04020011627	-1.56403925081065	0.631574170989369	-2.47641420858071	0.0132709515048453	0.0217711309738102	PWY-6386	29602.94357333	0.711198566892257	0.267245962477833	2.66121351394129	0.00778595669595456	0.0347583864706998
TYRFUMCAT-PWY	2302.60899813843	0.578012821951394	0.22728475985924	2.54312177512195	0.0109866931385897	0.0332739849340145	PWY-7111	40847.8110492765	-0.244994835222928	0.109016653796668	-2.24731567784018	0.0246198596248412	0.048580258724017	PWY-5180	2308.88824928044	0.391193246663359	0.158005343668817	2.47582289041635	0.0132929501618937	0.0217711309738102	PWY-6641	126.859775657762	-0.75068418407973	0.282323506904896	-2.65895033789236	0.00783845161867717	0.0347583864706998
PWY-7094	7911.92122295507	0.577139970588607	0.228740729078934	2.5231185233717	0.0116319188740182	0.0349782525005936	PWY-5679	3.95641143290296	5.5447105840249	2.47292599320902	2.24216600062088	0.0249506456472397	0.0490141572270219	PWY-5182	2308.88824928044	0.391193246663359	0.158005343668817	2.47582289041635	0.0132929501618937	0.0217711309738102	PWY-5705	2320.51445479926	-0.919257169741526	0.347759162173138	-2.64337297110193	0.00820845599482176	0.0360351218172675
FUC-RHAMCAT-PWY	1861.39422255911	-0.646851998691793	0.259822871853326	-2.48958836486478	0.0127891122138241	0.0381872083004325	PWY-1422	10.141031621926	2.52548210640674	1.13368742177575	2.22767057117998	0.0259024908473986	0.0506588537811954	PWY-6165	88.4810709042344	0.710254481577877	0.289118442730483	2.45662115107606	0.0140250503245437	0.0228800820980791	GLUCUROCAT-PWY	7285.94378438904	-0.832642781384928	0.315476895244837	-2.63931461839298	0.0083073844250233	0.0361083342830221
METHYLGALLATE-DEGRADATION-PWY	250.511650927298	0.818266359410395	0.329234514061788	2.48536020514796	0.0129420407111548	0.0383736032274801	PWY-6122	25556.6361175651	0.249412630806686	0.11256547588662	2.21571160111208	0.0267112598722023	0.0517823546645324	PWY0-1479	9230.74488009455	0.675266411697177	0.275360801093807	2.45229680119624	0.0141947525388757	0.023066472875673	PWY-7229	34358.9437593262	0.743741338402547	0.282552668134244	2.63222196170941	0.0084828423256537	0.0365094880486468
GALLATE-DEGRADATION-I-PWY	201.068875295774	0.828107194983626	0.333978674765859	2.47952117171608	0.0131558919546098	0.0385078434137422	PWY-6277	25556.6361175651	0.249412630806686	0.11256547588662	2.21571160111208	0.0267112598722023	0.0517823546645324	PWY-7090	140.704048997843	0.950487296088375	0.38834649159155	2.44752383932457	0.0143841609208832	0.023283311062597	PWY-5178	704.43486655784	-0.55705517492923	0.21287951902965	-2.61676265273618	0.00887680413179214	0.0371196737940153
NONOXIPENT-PWY	41130.858999673	-0.522880601642365	0.210909777232104	-2.47916719890582	0.0131689558844166	0.0385078434137422	PWY-6210	263.776296891096	-0.825369853636545	0.372986689118249	-2.21286677974419	0.0269068316008492	0.0518577019145693	HISTSYN-PWY	26612.2815644165	-0.562003251790685	0.229826039780659	-2.44534193047511	0.0144714869082745	0.0233338703637293	PWY-1882	182.916021066432	-0.745919992677066	0.285305750653707	-2.6144583169739	0.00893690645983067	0.0371196737940153
PWY-5417	1169.68802370373	0.600014891487709	0.246436464677614	2.43476505099456	0.014901461851889	0.0429810872462649	PWY-1541	136.67429536196	0.763582399799065	0.345240900427016	2.21173794545958	0.0269847770143686	0.0518577019145693	PWY-5484	21071.1542075441	-0.225327103522205	0.0929809538589426	-2.42336837998069	0.0153773244667223	0.0246987142013764	NAGLIPASYN-PWY	22634.3123162114	0.9146753952866	0.350380393763383	2.61052105530851	0.00904044065866695	0.0371196737940153
PWY-5431	1169.68802370373	0.600014891487709	0.246436464677614	2.43476505099456	0.014901461851889	0.0429810872462649	PWY-7663	36711.441748694	-0.272350414449458	0.12457005199615	-2.18632335850574	0.0287919563748997	0.0549494533271095	ALL-CHORISMATE-PWY	3498.2128537107	-0.406747985140669	0.168957816256839	-2.40739371608803	0.0160668381085483	0.0257069409736773	PWY-6122	30954.3335467984	0.672587216602935	0.257763885261212	2.60931517198909	0.00907236409246904	0.0371196737940153
PWY-6588	2011.91792470877	0.489261735538416	0.20370791102711	2.40178073139881	0.016315484793724	0.0467416591387768	PWY-5180	3557.65103361214	0.631201810455768	0.289019595607736	2.18394122768219	0.0289665670253767	0.0549494533271095	ILEUSYN-PWY	34562.5769857168	-0.420225829676801	0.175106385177236	-2.39983156097628	0.0164026175998915	0.0259899922016441	PWY-6277	30954.3335467984	0.672587216602935	0.257763885261212	2.60931517198909	0.00907236409246904	0.0371196737940153
P125-PWY	620.502298033898	0.63029804769884	0.263322898865048	2.3936317366074	0.0166824892737852	0.0474723184703687	PWY-5182	3557.65103361214	0.631201810455768	0.289019595607736	2.18394122768219	0.0289665670253767	0.0549494533271095	VALSYN-PWY	34562.5769857168	-0.420225829676801	0.175106385177236	-2.39983156097628	0.0164026175998915	0.0259899922016441	PWY-6147	26832.7623067562	0.756611720641383	0.290247358240486	2.60678245351846	0.00913974080133514	0.0371196737940153
PWY-5845	3866.781064985	0.413723201299587	0.174267220875552	2.37407355910631	0.0175930452005426	0.0488257983710665	FASYN-ELONG-PWY	32716.38953624	-0.318354369939324	0.14745383227357	-2.15901048504921	0.030849353502154	0.0580637395408755	METHYLGALLATE-DEGRADATION-PWY	416.27546190613	0.93161607252208	0.38860293692639	2.39734696780881	0.016514277634537	0.0259899922016441	METHGLYUT-PWY	906.519294933985	-0.639925282711537	0.245812748754296	-2.60330388051263	0.00923300758673065	0.0371196737940153
PWY-5850	3866.781064985	0.413723201299587	0.174267220875552	2.37407355910631	0.0175930452005426	0.0488257983710665	PWY-6948	29.767242667611	1.73480159891185	0.803620778059591	2.15873163844851	0.0308709927423207	0.0580637395408755	FERMENTATION-PWY	17081.8017350608	0.322665525939618	0.134612693546288	2.39699182476179	0.0165302925222669	0.0259899922016441	PWY0-162	31008.2153250571	0.73835658795814	0.283897526140142	2.60078556511852	0.00930105721490132	0.0371196737940153
PWY-5896	3866.781064985	0.413723201299587	0.174267220875552	2.37407355910631	0.0175930452005426	0.0488257983710665	PWY-6339	725.867087760663	-0.639792641794761	0.301463802603994	-2.12228677628405	0.0338136632638982	0.0633289795027246	PWY-5101	37051.3303002265	-0.441760714842206	0.184341971352068	-2.39641960863326	0.0165561248399896	0.0259899922016441	PWY-6892	11296.7247114621	0.508641533390717	0.195852509548577	2.597064161001	0.00940243592128918	0.0371862105355491
GALACT-GLUCUROCAT-PWY	5569.46409101269	-0.550069930375075	0.231751386924751	-2.37353457804195	0.0176187432801254	0.0488257983710665	PWY-5667	35875.6158890038	-0.305688109698688	0.144309111646864	-2.11828696199538	0.0341507721509066	0.0633804709251822	GALLATE-DEGRADATION-I-PWY	334.399160766757	0.937214552311891	0.391910230282475	2.39140109110287	0.0167842056706649	0.0261807873238019	METHANOGENESIS-PWY	48.280757353581	-1.56989957004173	0.606366564614019	-2.58902726775684	0.00962474727393679	0.0371954074872018
PWY0-1479	8519.2452992962	0.70638012540411	0.298962085940633	2.36277494245334	0.0181386811676303	0.0499402650329563	PWY0-1319	35875.6158890038	-0.305688109698688	0.144309111646864	-2.11828696199538	0.0341507721509066	0.0633804709251822	PWY-6901	14558.2805990214	0.30186052466824	0.126249783205623	2.39097855856591	0.0168035341717671	0.0261807873238019	PANTO-PWY	25187.8350144493	0.803157400761744	0.310552342888673	2.58622232017634	0.0097034320431726	0.0371954074872018
PWY-5860	2785.81421717166	0.431426215001063	0.183009206694428	2.35740170013096	0.0184033270111478	0.0500192990559403	PWY-6350	31.7989178073161	1.68661636552265	0.796752122712541	2.11686460248209	0.0342713406133904	0.0633804709251822	PWY-5417	1218.20941220462	0.472726522970483	0.199235235799741	2.37270541565067	0.0176583411586584	0.0273080666245423	PWY-7184	26702.8289926201	0.844384384830044	0.327480196429554	2.57842884557963	0.00992507379702262	0.0371954074872018
PWY-5862	2785.81421717166	0.431426215001063	0.183009206694428	2.35740170013096	0.0184033270111478	0.0500192990559403	DTDPRHAMSYN-PWY	20072.6247947501	-0.282808853038343	0.134372800648215	-2.10465847012247	0.035321047997625	0.0650495967289595	PWY-5431	1218.20941220462	0.472726522970483	0.199235235799741	2.37270541565067	0.0176583411586584	0.0273080666245423	RIBOSYN2-PWY	27113.6746243483	0.742159768168658	0.288008560923671	2.57686704099517	0.00997002924605317	0.0371954074872018
CATECHOL-ORTHO-CLEAVAGE-PWY	1129.9501537715	0.552608062162739	0.234729817029103	2.35423036219648	0.0185611043524473	0.0501268041110679	PWY-5647	338.091150953988	-0.715308008965422	0.343089387770512	-2.08490275264323	0.0370781287703487	0.0680022112717599	ECASYN-PWY	529.333361679975	0.587428596156362	0.251491957996671	2.33577487262689	0.0195029778744298	0.0300490325768993	PWY-7539	26960.5951449627	0.745670331189697	0.289574285866096	2.57505713588985	0.0100223529119169	0.0371954074872018
PWY-7220	39775.3485323673	-0.653127870628108	0.278326042209493	-2.34662867133542	0.0189441239160417	0.0505176637761113	PWY-6897	17770.9010028085	-0.259007051817884	0.124641969622202	-2.07800833541825	0.037708591424648	0.0688727165689852	PWY-5676	3597.67730318604	0.579999933489812	0.249680681083083	2.32296680293343	0.0201809358789113	0.0309788536001	PWY-6123	28948.4832644127	0.706560805096003	0.274498264803671	2.57400827506635	0.0100527868845031	0.0371954074872018
PWY-7222	39775.3485323673	-0.653127870628108	0.278326042209493	-2.34662867133542	0.0189441239160417	0.0505176637761113	KDO-NAGLIPASYN-PWY	3000.41361276915	0.455736526234068	0.225492514018201	2.02107164496504	0.0432723491019926	0.0787093757328424	PWY-6545	10290.3390768729	-0.800169506926516	0.345663523833374	-2.31487979423665	0.0206195114477359	0.0315357233906549	PWY-841	30158.1913939883	0.723593297379696	0.281259686511235	2.57268756271188	0.0100912260099465	0.0371954074872018
P241-PWY	30.846029316818	0.866943426550566	0.372472114927647	2.32753914133671	0.0199365882713784	0.052694798003429	PWY-6749	1825.54648105859	0.94159542154034	0.470764558536413	2.00014084422098	0.045485057407018	0.0823950630077948	PWY-6628	25615.7298930603	0.345203399005558	0.149804597835765	2.30435783676022	0.0212025647710435	0.0323086701273044	PWY-6126	32518.1726781039	0.745597081256004	0.289975869679592	2.5712383657297	0.0101335552148327	0.0371954074872018
P441-PWY	12618.7641115116	-0.64739185657938	0.278307219923011	-2.32617700955969	0.0200091096192266	0.052694798003429	PWY-621	15821.1065473988	0.458801534312826	0.230510592953122	1.99037071761006	0.0465501131230121	0.0839802040831483	PWY-5103	31453.6631106586	-0.473968288236582	0.206780040762	-2.29213751235358	0.021897709372436	0.0332461572953773	PWY-5505	9679.30824632041	-0.496110650191169	0.19303265911611	-2.57008659810647	0.0101673095636998	0.0371954074872018
PWY-7234	12077.619185427	0.44184282067694	0.191355805464023	2.3090118410858	0.020942924176236	0.0548135793254571	PWY-6174	105.342987562009	1.10504704505253	0.559856227481956	1.97380504281012	0.0484039152293524	0.0869696363063974	DAPLYSINESYN-PWY	27488.2612997856	-0.301094309595816	0.134138858679222	-2.24464642505905	0.0247908399104926	0.0375017796464178	PWY-1541	115.241631198286	-0.718726448973616	0.280755856459288	-2.55996956942495	0.0104681329083827	0.0379794243535539
PWY0-1533	2072.37009375266	0.687109077528011	0.300880858966657	2.28365832206081	0.022391619282653	0.0582456845143856	HSERMETANA-PWY	17572.4220955678	-0.33276170614095	0.170876691359014	-1.94737915097978	0.0514892957266638	0.0921387397213983	PWY0-1277	1381.40028662723	0.393904193563621	0.1757037918049	2.24186507028265	0.0249700941606433	0.037636083952274	PWY-6350	24.7755078273263	-2.14795342251147	0.841444976705635	-2.55269623323558	0.0106892676617631	0.0384638401927378
PWY-6182	1143.10179416027	0.550230082092568	0.241403294676624	2.27929814640533	0.0226493481511948	0.0585568513177232	PWY-6349	35.3893712379294	1.51941686456987	0.78215603188634	1.94260071216924	0.0520644208032098	0.092792233850882	KETOGLUCONMET-PWY	745.775102166723	0.702840987494351	0.316035900100979	2.2239276843858	0.0261533100922391	0.0392771732793193	PWY-5838	5714.06814336012	0.338940734594845	0.132931247131844	2.54974463798325	0.0107801848304818	0.0384756190291179
PWY-5181	849.768689500369	0.291238283622344	0.12818652153341	2.2719883505571	0.0230872139542846	0.0593271437370707	PWY-1882	178.247169485564	1.70685066601323	0.881704549162259	1.93585330554886	0.0528856700838347	0.0938773742050399	MET-SAM-PWY	15499.2571054033	0.301934435884619	0.136481068514856	2.21228071534152	0.0269472747431795	0.0403239794718082	DENOVOPURINE2-PWY	22987.2728143873	0.40030502243742	0.157904914661756	2.53510173065166	0.0112414674868612	0.0397984211833232
GLYCOL-GLYOXDEG-PWY	644.820650886401	0.50437243509687	0.223029446817057	2.26146117606877	0.0237307142058246	0.0606133905016244	PWY-6629	2278.16519535982	0.489993433043004	0.254974266110814	1.92173681100056	0.0546388828742287	0.0966015449216363	SER-GLYSYN-PWY	38674.230527828	-0.343559153795704	0.155826983333833	-2.2047475119228	0.0274718170952084	0.0408098112117595	PWY-7111	28914.4836865189	-0.318734791487421	0.12645263750414	-2.52058634583234	0.0117159489790074	0.0404046459252773
PWY-5897	4523.88023828965	0.374934308651141	0.167135507929805	2.24329535533891	0.0248777746936958	0.0621572683944538	PWY490-3	2520.58198866291	0.752874146729516	0.395018408756686	1.9059216736232	0.0566603686138576	0.0994641893841277	PWY-5154	20224.7674412294	0.440283107375793	0.199712039080917	2.20458971528204	0.0274828981173012	0.0408098112117595	PWY-7094	13306.0276748752	-0.460886929495985	0.182904190765864	-2.5198270611851	0.011741250502173	0.0404046459252773
PWY-5898	4523.88023828965	0.374934308651141	0.167135507929805	2.24329535533891	0.0248777746936958	0.0621572683944538	PWY-6121	26968.8774865843	0.220043389037481	0.115474756639962	1.90555404003624	0.0567080898751135	0.0994641893841277	PWY-6728	793.630058610361	0.506160087162578	0.229717266604472	2.20340462275344	0.0275662426694818	0.0408098112117595	PWY-7228	29132.0568203017	0.741208138256	0.294239218533213	2.51906643156182	0.0117666454275141	0.0404046459252773
PWY-5899	4523.88023828965	0.374934308651141	0.167135507929805	2.24329535533891	0.0248777746936958	0.0621572683944538	PWY-2941	5183.37733186892	0.386367028965413	0.206275000822087	1.87306763992528	0.0610590452448884	0.106672324103718	PWY-6383	473.910153992303	-0.649211965658296	0.294853668957347	-2.20181070818627	0.0276786823666185	0.0408309640585578	PWY-7198	852.760938089011	-0.920331395030587	0.365407856845381	-2.51864150644144	0.0117808534816298	0.0404046459252773
AST-PWY	704.780125990535	0.442731137693821	0.197417217838683	2.24261663972792	0.0249215462902291	0.0621572683944538	P163-PWY	1054.85914628291	-0.582597133519765	0.311341867582904	-1.87124570827157	0.0613110319309589	0.106690850840487	ARGSYN-PWY	21746.2174454435	0.411102376054339	0.186983679594187	2.1986003107146	0.0279063548651334	0.0410213555614682	PWY-6125	28332.327375269	0.745348968619721	0.296432873825799	2.51439376139413	0.0119237221349215	0.0405776280405467
PWY-6608	10198.3655229255	0.287991805779434	0.130747130016366	2.20266254214058	0.0276185422386333	0.0684810637963773	PWY-1501	46.7004268134918	1.93502612498282	1.0389015287009	1.8625693307069	0.0625228826489628	0.108372996591536	PWY-6590	5145.20311305244	-0.622095708841758	0.28502227464452	-2.18262137447901	0.0290637043893917	0.0425721867112217	PWY-7211	27577.2977042992	0.810835000607937	0.324694204558414	2.49722658804667	0.0125168947639036	0.0420490585218853
PWY-5677	374.548238402263	0.549334509103551	0.249847108094944	2.19868267954816	0.0279004933767111	0.0687779604170087	PWY-6165	155.093856947706	0.742803538175802	0.405708167807522	1.83088139977553	0.0671182471578874	0.11588384860854	PWY-6125	24809.0805422552	-0.363765528900331	0.167612003398965	-2.17028328236412	0.0299853922835711	0.0437681515437388	FAO-PWY	15103.0044425708	-0.576132033280662	0.230789234318528	-2.49635575498943	0.0125476689438883	0.0420490585218853
PWY-7031	12.2708297442529	1.21512748513591	0.554146331621195	2.19279171546794	0.0283223891060542	0.0694144102946068	PWY-7377	2775.63394807769	0.468154411063763	0.256275091277575	1.82676517148012	0.0677350846210319	0.116493803122553	PWY-6519	22429.2988313479	0.442255791637047	0.206847966426021	2.1380717407015	0.032510921092746	0.0472886124985397	ANAGLYCOLYSIS-PWY	26479.8385820815	0.403294740882916	0.161945561244022	2.49031055735591	0.0127631517096593	0.0424471484889425
LEU-DEG2-PWY	3339.50862563826	0.651298375952676	0.297697353057163	2.18778692273967	0.0286851268982816	0.069899389683169	PWY-5655	580.366566300622	-0.582405759046095	0.321343839134858	-1.81240679956425	0.0699233629847644	0.119791187749093	PWY-7400	21706.959873429	0.398489657104903	0.187603413278235	2.12410664679061	0.0336612268393682	0.0487911859413838	NONOXIPENT-PWY	33981.7068197435	0.605133574946121	0.243518779419355	2.48495650474678	0.0129567264324248	0.0427458244020298
PWY-6167	32.1746044368077	-1.51768673849639	0.698510365830179	-2.17274762514458	0.0297993171874162	0.0721459852005429	PWY-2221	27.7162284688083	2.6834593643045	1.51247904569417	1.77421258955221	0.076027992549401	0.129746612767704	RUMP-PWY	1624.34713292353	0.603250430853297	0.284411792779607	2.12104577295345	0.0339179506536033	0.048992595388538	PWY-7197	24378.3827870421	0.797483890838802	0.32124682327019	2.48246467535669	0.0130477003869521	0.0427458244020298
MET-SAM-PWY	11449.638785436	-0.321777734131407	0.148231012814771	-2.17078550582056	0.0299473900832442	0.0721459852005429	OANTIGEN-PWY	20371.6973028116	-0.161394767523585	0.0915793555491324	-1.76234880182135	0.0780103832155012	0.132617651466352	PWY-1361	166.308315729846	-0.831068480877851	0.394401587284812	-2.10716312426427	0.0351034421606059	0.0505295222796265	PWY-6901	10697.3152235941	0.307107298133161	0.124054194524461	2.47558979614032	0.0133016307623198	0.0432549326270991
PWY-5838	4906.65143286594	0.357830729672853	0.165067582330819	2.16778318686288	0.030175186656125	0.0722840629502655	PWY-6590	5106.18475302243	0.445067854583741	0.254737710060991	1.7471612447061	0.0806093721956037	0.136510890844662	PWY-5973	45924.8254256269	-0.305100972063556	0.148877665857531	-2.04934010958718	0.0404288691527714	0.0579945157501824	PWY-7210	1182.93543437949	-0.884630917315413	0.357737456178552	-2.47284957735564	0.0134040548345401	0.0432675005320816
GLUTORN-PWY	12627.314068341	-0.384208175124293	0.177837251065984	-2.16044823467125	0.0307379868515169	0.0732185754215907	PWY-7090	245.472052286164	0.562116585238274	0.322761011248801	1.74158763186228	0.0815806270980301	0.137628386173013	PWY-5741	373.729067646171	0.493780799405243	0.248213001891225	1.98934300638141	0.0466633558014322	0.0667077526233532	THREOCAT-PWY	977.536281861239	-0.476345766952229	0.194250504995415	-2.452224085407	0.0141976215762164	0.0454945684084597
PWY-6143	18.0232647060401	1.39072639051147	0.646716023966527	2.15044368621281	0.0315201359009711	0.074662221352021	PWY-5913	21606.9587581787	0.31607910416584	0.182115069997552	1.73560103603776	0.082634402651072	0.138876068333741	PWY0-1261	19083.5714463933	-0.241394801175846	0.121647551381473	-1.98437862854189	0.0472136466640552	0.0672632774392019	PWY-5840	5610.98924415294	0.331851181319427	0.13552818484264	2.44857688977931	0.0143421814793736	0.0456247657206159
GLCMANNANAUT-PWY	6985.17163516538	-0.66774179728305	0.311134385394085	-2.14615236576081	0.0318608245404003	0.0749814682105452	PWY-2942	28053.4982820663	0.209223387238663	0.120681223071652	1.73368633423976	0.0829737525643069	0.138918176641756	PWY-6891	1845.53242529367	0.464686794165836	0.239263238494038	1.94215708644024	0.0521180863940741	0.0739970100339073	PWY-6969	29323.9627161654	0.599629695315051	0.245755271577654	2.4399464209482	0.0146894404011429	0.0463932686050483
PWY-5840	4818.56570434807	0.352457849231647	0.164369406744702	2.14430322656748	0.0320085984578035	0.0749814682105452	PWY-6123	23784.9235394469	0.213451197292513	0.123791930785192	1.72427391622885	0.0846584057811132	0.141203831529253	CENTFERM-PWY	4248.37291928649	-0.564564940796094	0.291094214990914	-1.93945778281343	0.052445620385693	0.0742087689811167	P124-PWY	8326.10820356183	0.388015326224787	0.159517509095477	2.43243095021341	0.0149978508571662	0.0470289751878281
PWY-5861	3608.47491032513	0.373819837827058	0.174858440646672	2.13784268259842	0.0325295135101721	0.075783042463258	PWY-7046	12.2291296314189	2.12848988232886	1.24085899680392	1.71533581801898	0.0862836752221938	0.143373625745149	P621-PWY	29.3287662274703	-1.70463055450629	0.886287010461692	-1.92333920545479	0.0544374639251388	0.0767660508232465	PWY-6121	31734.1789952711	0.623958324386143	0.256836547910297	2.42939850057504	0.0151238989295085	0.0470878839010938
PWY-3941	6.24801858244976	2.98104220973661	1.41068676379514	2.11318507144476	0.0345849305392496	0.0801312051838351	PWY-4722	9.63672385636797	2.95073003075821	1.75454703499792	1.6817617150752	0.0926150553643965	0.153317807007727	PWY-3801	236.42670100874	-1.65789162836282	0.870211683752472	-1.90515900822403	0.0567594048809755	0.0797699744273169	PWY0-1296	11683.4146827805	-0.607719965013638	0.251574957430865	-2.41566160328436	0.0157066509383722	0.0479828717744156
ALL-CHORISMATE-PWY	4101.96603697523	0.323519821215023	0.154303677393573	2.09664362301517	0.0360251345984007	0.0830144405963146	PWY-7392	10725.8652112025	0.255520234944677	0.15217780535339	1.67909002466755	0.0931345000352549	0.153602421699935	PWY0-166	22635.0827335431	-0.342378376777876	0.179863328368079	-1.90354743173228	0.0569691507194372	0.0797951740716697	PWY-5121	20636.3622905656	0.399372440535461	0.16539883533836	2.41460249534682	0.015752390322773	0.0479828717744156
PWY-7392	10700.19546984	0.393270301387206	0.190635564414966	2.06294299069587	0.0391180449367833	0.0896543300172763	THRESYN-PWY	26675.55595301	0.218292104146983	0.132343983515353	1.64942975380259	0.0990596233169662	0.162767113405573	P42-PWY	20235.7009420602	-0.38614984370006	0.203336257517499	-1.89907028099417	0.0575552359800177	0.0803455643210986	PWY-6397	114.583154880021	-0.682530360893923	0.2833278012537	-2.40897772076651	0.015997274508144	0.0479828717744156
PWY-5913	13978.2662436823	0.314103867688461	0.153659638237092	2.04415337229812	0.0409383978811525	0.0932170595966005	PWY-7024	2.44305314232634	4.85933608034163	2.96553768703878	1.6386020321306	0.101296168853161	0.165256990591665	PWY-6182	1168.28058959629	0.373708541656112	0.197870748909236	1.88864975604623	0.0589387752160105	0.0819705329145829	PWY-6349	27.2156465851636	-2.03536176479026	0.84519620874848	-2.40815297527673	0.0160334611523834	0.0479828717744156
P281-PWY	1119.36972070472	0.479278913352927	0.234895856168519	2.04038896713905	0.041311599904183	0.0932170595966005	ARO-PWY	28653.7496780324	-0.212096178221703	0.129447338470014	-1.6384746162304	0.101322725000772	0.165256990591665	PWY-1861	2243.10442249279	0.550443667850265	0.291649076204497	1.88734925895773	0.0591133650826319	0.0819705329145829	DENITRIFICATION-PWY	1357.40253696571	-1.15907527930378	0.481923933358515	-2.40510005640562	0.0161680383956747	0.0479828717744156
FAO-PWY	8507.51524302238	0.571191813169428	0.279970858252121	2.04018309882472	0.0413320924626436	0.0932170595966005	PWY-7316	2.41683691965269	4.84296586367277	2.96563919634127	1.63302598294748	0.102463532109812	0.166503239678444	METH-ACETATE-PWY	1362.01477278525	-0.61385466213857	0.325557139805679	-1.88555121999466	0.0593554560670201	0.0820327897803334	PWY0-1297	11747.6456737112	-0.527191249131581	0.219402100181083	-2.4028541599942	0.0162676737132901	0.0479828717744156
DHGLUCONATE-PYR-CAT-PWY	327.481850713224	0.364094326800335	0.179729344391143	2.02579232697783	0.0427860705645952	0.0959856821131659	AEROBACTINSYN-PWY	304.653747794164	0.456479040363905	0.280219995885475	1.62900238050987	0.103312515010728	0.167267881445941	KDO-NAGLIPASYN-PWY	2081.33050260107	0.400209471918766	0.21262516690503	1.88223001888352	0.0598047914942655	0.0823801101377962	PWY-5667	35336.0077585036	0.637213461882218	0.265235090433271	2.40244780900335	0.016285758301567	0.0479828717744156
DENOVOPURINE2-PWY	24108.5949675311	-0.248839728698906	0.123655815246857	-2.01235767361318	0.0441822468805536	0.0985961719860775	PWY-6969	25324.4688444293	0.203441159679007	0.126900516979804	1.60315469566908	0.108900504867277	0.175671617340644	GLYCOL-GLYOXDEG-PWY	704.198649245489	0.491810682178763	0.261755105914484	1.87889623188263	0.060258663467969	0.0827313663454624	PWY0-1319	35336.0077585036	0.637213461882218	0.265235090433271	2.40244780900335	0.016285758301567	0.0479828717744156
PWY-5654	148.17912839543	0.731406292699724	0.364054807463003	2.00905544359294	0.0445312541950727	0.0988547213545068	COA-PWY	23509.1436321212	0.192874160247709	0.121175604041014	1.59169134558164	0.111454073865042	0.179137093266721	PWY-1622	328.66467612868	0.517362627916675	0.276808318256502	1.8690284713094	0.0616188533725225	0.0843205361939781	PWY0-321	1306.36124678213	-0.346906179958071	0.145827352460158	-2.37888279602999	0.0173651963281407	0.0508221412536918
HISDEG-PWY	4711.35706999497	0.389978968222078	0.194366163039813	2.00641388461322	0.0448121081588402	0.0989600721841055	CENTFERM-PWY	4272.84549801487	0.417184840898977	0.265257115283205	1.5727564572719	0.11577522153674	0.185408144634925	PWY-6654	23.8999123663045	-0.846127053761814	0.460836455096073	-1.83606796815894	0.0663476049945152	0.0904937825498961	PHOSLIPSYN-PWY	33221.9009704283	0.644615182136243	0.271839347473458	2.37130933445601	0.0177251893316635	0.0515321729576176
PWY-5420	486.180080025839	0.510823014397386	0.255619804004246	1.99837026081478	0.0456765333230731	0.1003463737253	LIPASYN-PWY	37.9395102560711	1.58733312063601	1.02408793900308	1.54999689009251	0.121142262439698	0.193302815878508	PWY-6148	2.79728132254269	2.93993764776662	1.62030636426781	1.81443319152495	0.0696110595913277	0.0946346431045501	P122-PWY	6741.82312265276	0.408895015735584	0.173249526242681	2.36015084487343	0.0182675053823104	0.0527594398870676
PWY-2942	37162.7281704898	-0.435892741360256	0.219308711174708	-1.98757604759717	0.0468585975512097	0.102412604957283	ECASYN-PWY	804.342551482824	0.441126490021275	0.286032744825665	1.54222374186612	0.123019232586599	0.194324786154318	NAGLIPASYN-PWY	19162.8732048728	-0.404732808660839	0.225629875061513	-1.79379086457632	0.072846555620086	0.0987106421431784	PWY-7220	30422.9957897541	0.744812326792895	0.316940843235666	2.35000424429072	0.0187731970038311	0.0535158018485834
BIOTIN-BIOSYNTHESIS-PWY	14952.9059903979	-0.3487624423083	0.17631352886308	-1.97808100465811	0.0479195691005928	0.104194345121289	PWY-5104	18370.3697477896	0.336795668610173	0.21873003255852	1.53977789273206	0.123614502456906	0.194324786154318	PWY-5971	21830.6770446607	-0.464315824414264	0.262609858806893	-1.76808222861006	0.077047157942937	0.104063693845006	PWY-7222	30422.9957897541	0.744812326792895	0.316940843235666	2.35000424429072	0.0187731970038311	0.0535158018485834
NAD-BIOSYNTHESIS-II	1581.28369307141	0.4718320042167	0.238832990279915	1.97557298790133	0.0482031605108383	0.104276224778548	PANTO-PWY	23012.8381828267	-0.217362987457515	0.14129639110598	-1.53834776497922	0.123963606719867	0.194324786154318	PWY-7031	13.1553945071212	1.19257986292796	0.677174950768605	1.76111042142708	0.078219715494414	0.105305506943936	PWY-6174	83.4796432013658	-1.33592433499863	0.569640930102305	-2.34520425833639	0.019016658398971	0.0538600841106341
PWY-7446	151.511864302387	0.415580867983505	0.211261472061072	1.96713988560757	0.0491670860876836	0.105821545691258	PWY-5855	17216.7413245353	-0.366899455980262	0.239171065507135	-1.53404616566931	0.125018295811664	0.194324786154318	BIOTIN-BIOSYNTHESIS-PWY	20763.1490693068	0.354499604870666	0.202741590306817	1.74852926986608	0.080372421810017	0.107854604751507	PWY-5897	5325.44904827527	0.319702843666213	0.137813131628319	2.31982859607638	0.020350151482014	0.0565425094974945
PWY-5097	36500.0081088974	-0.43752364050261	0.223310100389174	-1.95926489549785	0.0500817726182761	0.107245816111864	PWY-5856	17216.7413245353	-0.366899455980262	0.239171065507135	-1.53404616566931	0.125018295811664	0.194324786154318	PWY-7013	514.519484505297	-0.533126456423575	0.310318821230333	-1.71799588020433	0.0857973667290546	0.114764323341758	PWY-5898	5325.44904827527	0.319702843666213	0.137813131628319	2.31982859607638	0.020350151482014	0.0565425094974945
PWY-6185	634.653374866186	0.284020517776713	0.145306907454844	1.95462502610191	0.0506273452225578	0.107869318464143	PWY-5857	17216.7413245353	-0.366899455980262	0.239171065507135	-1.53404616566931	0.125018295811664	0.194324786154318	PWY-6703	22409.4982105041	-0.302536704686723	0.176638545887285	-1.71274453810198	0.0867595475182425	0.11567939669099	PWY-5899	5325.44904827527	0.319702843666213	0.137813131628319	2.31982859607638	0.020350151482014	0.0565425094974945
PWY-5676	3057.73365633654	0.403882716181149	0.207119061003969	1.9500026420717	0.0511758041371163	0.10808981319784	PWY-6708	17216.7413245353	-0.366899455980262	0.239171065507135	-1.53404616566931	0.125018295811664	0.194324786154318	PWY-2221	3.6008167431444	5.05824538866472	2.96146827052866	1.70801944393676	0.0876327346867515	0.11647034386482	NONMEVIPP-PWY	27712.0935216667	0.680266211370887	0.294034269937	2.31356097204806	0.0206918165941503	0.0567731717801998
PWY-7663	43560.001090834	-0.405822552988655	0.208171933503557	-1.94945853727069	0.0512406897470892	0.10808981319784	PWY-6942	1.95970543540913	4.54507809633522	2.96770087378814	1.53151489642338	0.125642187678851	0.194324786154318	PWY-5384	17222.4052691631	-0.697266132262082	0.409274999840495	-1.70366167621727	0.0884443117648135	0.117174629599243	PWY-7560	27712.0935216667	0.680266211370887	0.294034269937	2.31356097204806	0.0206918165941503	0.0567731717801998
GLUCUROCAT-PWY	5257.59944351254	-0.399918893473071	0.206883058106405	-1.93306739146993	0.0532278964569246	0.11167520893555	CENTBENZCOA-PWY	5.92532591577264	1.80035451430824	1.17584102115606	1.53112068886504	0.125739567511617	0.194324786154318	PWY0-321	975.409441033513	0.338649108707392	0.199696421450932	1.69581961582923	0.0899200464546576	0.118751553413135	PWY1G-0	601.129843393349	-0.553343048836058	0.240093042127022	-2.30470256003217	0.0211832374259783	0.0577605045341893
PWY-5419	338.736759169705	0.594891733581777	0.308053905158389	1.9311286876104	0.0534671401271621	0.11167520893555	GLYCOL-GLYOXDEG-PWY	1028.61246432688	0.412043241014216	0.271245998271615	1.51907583389161	0.128743408816481	0.1982738212435	PWY-6107	44.5231773808567	-0.937444270848738	0.563963595705147	-1.66224252414132	0.0964641568453735	0.126990788758466	PWY4FS-7	31908.0984848784	0.637557597723889	0.27730234662901	2.29914245398308	0.0214968514576285	0.057896428158889
GLYCOLYSIS	25676.7446734864	-0.222356252202818	0.11666607416393	-1.90592041256467	0.0566605322504203	0.117765027814599	PWY-6957	152.716695549112	1.84198567423487	1.2212258807487	1.50830874392017	0.131475526369375	0.201451776279703	PWY-5695	29177.6186825952	-0.27169727751267	0.163907697005336	-1.65762366549403	0.0973934499323756	0.127809700857629	PWY4FS-8	31908.0984848784	0.637557597723889	0.27730234662901	2.29914245398308	0.0214968514576285	0.057896428158889
PWY-5655	292.734043049514	0.70861779341608	0.372377469784469	1.90295560530616	0.0570463383259719	0.117988524147376	PWY-7413	2.31180505011651	-4.46847492651783	2.96443826189348	-1.50735975309659	0.13171846910596	0.201451776279703	PWY-5989	29434.181778113	0.384697110564182	0.241605985532351	1.59224991763571	0.111328561152938	0.14563736301768	PWY-6163	28975.5887781958	0.643513072656323	0.280554377533306	2.29371959302231	0.0218066105793315	0.0583725734410154
THISYN-PWY	20661.6343236179	-0.281929502001634	0.150394748680669	-1.87459671614101	0.0608482252999286	0.125241007413445	PWY-6588	5823.07805238823	0.498346132200005	0.33638250621419	1.4814864714834	0.138476987304988	0.211058028926912	PWY-3661	557.86700861533	-0.523256599021559	0.329810193159634	-1.5865385906017	0.112617185273585	0.146861282363045	TCA	31782.8722085951	0.703964142798561	0.307836189405852	2.28681411421206	0.0222066753089044	0.059083214912782
PWY-5647	159.061131520226	0.736170868812953	0.394140726403886	1.8677868575768	0.0617917860578893	0.126568682553358	PEPTIDOGLYCANSYN-PWY	24595.3095278759	0.174559912131205	0.118151356000333	1.4774262271752	0.139561420083365	0.211800173211408	PWY-7391	106.496148276063	-0.842345726389837	0.547630771507489	-1.53816361354398	0.12400861523978	0.159254579705141	PWY-7446	240.925119473745	-0.462634057648358	0.204021278679703	-2.26757748330092	0.0233549713615944	0.0614014179228803
HEMESYN2-PWY	18163.7710138889	0.87686332449879	0.471849782241078	1.85835271626931	0.0631189422595752	0.128665536144519	PWY-6386	24578.5573108237	0.176353380971131	0.119474095384581	1.47608048760242	0.139922286374957	0.211800173211408	PWY-5855	14744.9243525976	0.76735389092538	0.498911401383029	1.53805643406465	0.124034816885735	0.159254579705141	BIOTIN-BIOSYNTHESIS-PWY	14002.2430955611	0.331574412726719	0.14622697146425	2.26753251747256	0.0233577147907085	0.0614014179228803
SER-GLYSYN-PWY	34547.894388384	-0.436849768645669	0.235509188540333	-1.85491602834364	0.0636082187401549	0.129042510745577	PWY-7209	1.72330347439811	4.36290648591858	2.96918627845614	1.46939466801898	0.141725772704536	0.213790771560471	PWY-5856	14744.9243525976	0.76735389092538	0.498911401383029	1.53805643406465	0.124034816885735	0.159254579705141	P621-PWY	46.5166754139451	-1.42354426538027	0.629168441675655	-2.26258052865615	0.0236615595459206	0.061829908575352
PWY-7328	7661.20507602226	0.495044479439639	0.268154037579282	1.84611980452942	0.0648748118449571	0.130985334391723	PWY-7219	28511.2664897564	0.172949089445118	0.117842422892043	1.46763012165457	0.142204721354703	0.213790771560471	PWY-5857	14744.9243525976	0.76735389092538	0.498911401383029	1.53805643406465	0.124034816885735	0.159254579705141	PWY-6107	75.9318077740344	-1.286858956761	0.572617427878698	-2.24732761195946	0.0246190974788688	0.0639513833918545
NONMEVIPP-PWY	32953.1409306755	-0.455523569366949	0.251787565562822	-1.80915832101842	0.0704264106537796	0.139920754865619	NONMEVIPP-PWY	23158.7746014939	0.191961647892708	0.131196883265058	1.46315707443207	0.143424403498496	0.214167521440322	PWY-6708	14744.9243525976	0.76735389092538	0.498911401383029	1.53805643406465	0.124034816885735	0.159254579705141	PWY-5188	24962.9103489441	0.779164070340515	0.348400004646066	2.2364066014639	0.0253251491147294	0.0647084475517804
PWY-7560	32953.1409306755	-0.455523569366949	0.251787565562822	-1.80915832101842	0.0704264106537796	0.139920754865619	PWY-7560	23158.7746014939	0.191961647892708	0.131196883265058	1.46315707443207	0.143424403498496	0.214167521440322	HEXITOLDEGSUPER-PWY	3015.2244594871	-0.358118713149663	0.23351734123381	-1.53358509161465	0.125131758283458	0.160168650602826	PWY-6471	10357.0800871518	0.44302754209387	0.198130866651435	2.23603494791791	0.0253494820084527	0.0647084475517804
METH-ACETATE-PWY	1265.99457653484	-0.558291925836515	0.308644079602716	-1.80885350710483	0.0704737650153405	0.139920754865619	PWY-7295	323.720409730596	-0.518479839855488	0.355941062992063	-1.45664519709278	0.145214344708126	0.216110236905696	HEMESYN2-PWY	17708.6157482977	0.613484405542396	0.410681987293682	1.49381863466948	0.135223029577475	0.172554540810521	PWY-5103	22452.9798768611	-0.333196238127161	0.149079719085274	-2.23502056598705	0.0254159986000053	0.0647084475517804
PWY-6339	303.419722109187	0.481448108858478	0.266300805710078	1.80791082315625	0.0706203809934962	0.139920754865619	PYRIDNUCSYN-PWY	19615.7574601592	-0.171720832780575	0.118132953378425	-1.45362346296794	0.146050728235227	0.216625576778425	METHGLYUT-PWY	378.683748831027	-0.36538604187964	0.246313059172333	-1.48342131394664	0.137962508041652	0.175511936835863	UBISYN-PWY	18944.6667580852	0.963655077412354	0.43140865950749	2.2337406915116	0.0255001399235946	0.0647084475517804
PWY-3781	53565.3252211704	0.759861396872028	0.421101971383867	1.80445936734729	0.0711593234824785	0.140332805379399	PWY-6713	95.7882880669998	0.665083613510979	0.460063886053245	1.44563316894212	0.148280118241938	0.217856262078732	UBISYN-PWY	14381.9279661528	0.731079578802276	0.493886847585156	1.48025723377099	0.138804611600304	0.175992243567177	PWY-6944	136.91411074337	-0.636271960772263	0.285980561305777	-2.2248783549031	0.026089405454141	0.0658232700825741
PWY-6123	34304.851157668	-0.419904053634089	0.233372245525017	-1.79928874013887	0.0719730182965772	0.141280369248837	PWY-5743	1.64481659514963	4.29242381406976	2.9698127283706	1.44535167927063	0.148359128700675	0.217856262078732	PWY-6167	38.2728684530442	-1.0538006496783	0.71259155080613	-1.47882843753364	0.13918617339808	0.175992243567177	PWY-5656	27.9681595128416	-1.91749103926712	0.873564105544483	-2.19502040788635	0.0281621338545709	0.0704802844041305
UBISYN-PWY	14874.714958054	1.00330464339707	0.559541358504366	1.79308397520224	0.0729594975718277	0.14203691130525	PWY-5744	1.64481659514963	4.29242381406976	2.9698127283706	1.44535167927063	0.148359128700675	0.217856262078732	FOLSYN-PWY	26538.0135281182	-0.166541290035556	0.115446315787194	-1.44258644288439	0.149137004655989	0.187372485857411	PWY-5855	19121.7607791453	0.944246917646295	0.431742117403969	2.18706232165622	0.0287379747342582	0.0704802844041305
PWY-7385	5.25588660670321	3.17684884065911	1.77336388717728	1.79142524759304	0.0732250803812313	0.14203691130525	UBISYN-PWY	16753.7229939924	-0.343870333092761	0.238501225871423	-1.44179692090197	0.149359671777712	0.218071930795583	PWY-7413	2.10033390300424	4.27710712802367	2.96493629949624	1.44256290725382	0.149143638691334	0.187372485857411	PWY-5856	19121.7607791453	0.944246917646295	0.431742117403969	2.18706232165622	0.0287379747342582	0.0704802844041305
PWY-5973	41283.6435799547	-0.376260472978845	0.21013525632747	-1.7905632760287	0.0733634046600232	0.14203691130525	PWY-6385	24436.1781925434	0.172161828775829	0.119446877070406	1.44132549128388	0.149492748939054	0.218071930795583	HCAMHPDEG-PWY	610.305638827901	0.373995860986827	0.259825906696259	1.43940943280931	0.150034553352784	0.187372485857411	PWY-5857	19121.7607791453	0.944246917646295	0.431742117403969	2.18706232165622	0.0287379747342582	0.0704802844041305
PWY-6126	39157.6285234941	-0.443487333792676	0.248394871216956	-1.78541260381065	0.07419441575993	0.142992874010047	PWY-7398	4.1674927223262	3.67543284707033	2.57067977679582	1.42975133668788	0.152788400396863	0.222146292682282	PWY-6690	610.305638827901	0.373995860986827	0.259825906696259	1.43940943280931	0.150034553352784	0.187372485857411	PWY-6708	19121.7607791453	0.944246917646295	0.431742117403969	2.18706232165622	0.0287379747342582	0.0704802844041305
PWY-7185	3.79385504810042	5.25396181184913	2.96169064763296	1.77397386727347	0.0760674730195688	0.14424312425428	METH-ACETATE-PWY	1367.38880009438	0.45068773708336	0.315824138885252	1.42702118550573	0.153573788174227	0.222556112698388	PWY-6174	52.690610857035	0.568023156285615	0.395013439872832	1.43798437964156	0.150438486241287	0.187372485857411	PWY-2942	32224.4509038442	0.571271591679653	0.261474975699341	2.18480407217452	0.0289032153528346	0.070491730777191
P101-PWY	1015.09326359602	0.538196393727556	0.303913739008029	1.77088536860565	0.0765797659068857	0.14424312425428	PWY-7098	383.483336913044	-0.452594777713804	0.317965309350428	-1.4234092978206	0.154617538704803	0.223336444795826	PWY-6906	177.752194245522	-0.573970925151242	0.400955841319679	-1.43150658003164	0.152285082507558	0.189106251710878	PWY-5918	22056.1178574983	0.850841692409238	0.389908090142486	2.18215962663999	0.0290977538254883	0.0705741101071235
PWY-5855	14967.5722495849	0.99702603630655	0.563591702847841	1.76905733577793	0.0768843067959131	0.14424312425428	PWY-5789	1.56465118299115	4.22100376667428	2.97047918827258	1.42098412382041	0.155321374940455	0.223622305288863	PWY-5415	1790.82021761576	0.210392937812503	0.147258476878195	1.42873226908716	0.153081199288941	0.189529103881546	ARO-PWY	28938.8027098388	0.61446394074542	0.28254219095504	2.17476879707214	0.0296474464593732	0.0715122472289278
PWY-5856	14967.5722495849	0.99702603630655	0.563591702847841	1.76905733577793	0.0768843067959131	0.14424312425428	PWY-6387	24844.6926474838	0.166504240850148	0.117354781499631	1.41881088032762	0.155954159753684	0.223804346140027	PWY-5920	5029.87097176609	-0.248564775446144	0.175744598522086	-1.41435229040571	0.157258490853578	0.19412324093498	PWY-5304	1806.21829400787	-0.814014547607947	0.37533581131265	-2.16876333958415	0.0301006558368741	0.0719105770722488
PWY-5857	14967.5722495849	0.99702603630655	0.563591702847841	1.76905733577793	0.0768843067959131	0.14424312425428	PWY-7328	8069.83063186564	0.195635243041611	0.139716642908615	1.40022862680412	0.161444865999856	0.22974456770755	PWY-6467	18209.5211528344	-0.33295817650356	0.238897916512295	-1.3937257443031	0.163400438981565	0.201108232592695	PWY-5181	1265.11432284005	-0.367323311056942	0.169410576555847	-2.16824308449155	0.0301401963127421	0.0719105770722488
PWY-6708	14967.5722495849	0.99702603630655	0.563591702847841	1.76905733577793	0.0768843067959131	0.14424312425428	PWY-6338	342.324645601725	-0.448493355698083	0.320459019656231	-1.39953419372998	0.161652851939022	0.22974456770755	PWY-7228	24559.5336939019	-0.255170422421682	0.184897234693386	-1.38006619106462	0.167566265758813	0.205627039987215	COMPLETE-ARO-PWY	30671.8792048963	0.614681192934704	0.285026926598324	2.15657236412947	0.0310389997614379	0.0735306275409434
PWY-6386	34850.5523043575	-0.396341416295888	0.22590278946817	-1.75447774340889	0.0793486802947194	0.147843161007907	PWY-7097	342.324645601725	-0.448493355698083	0.320459019656231	-1.39953419372998	0.161652851939022	0.22974456770755	PWY-6713	58.3417040870055	0.568098219213995	0.41467366637891	1.36998865680294	0.170690442556934	0.208844776775542	PWY0-1338	609.907272507454	-0.381794950457497	0.177160388605218	-2.15508079127261	0.0311555125825871	0.0735306275409434
PWY-7229	41071.357709565	-0.423030062048006	0.241715991230791	-1.75011202152569	0.0800989857884643	0.147843161007907	VALDEG-PWY	64.1249942142503	-1.01380183244019	0.734060869554681	-1.38108687506421	0.167252250627317	0.2369406883887	PWY-1269	18482.9666631579	-0.315372713863958	0.231224715295047	-1.36392302813104	0.17259179231696	0.210551863940925	UDPNAGSYN-PWY	26705.2962735237	0.65195944853459	0.302819832453901	2.15296152584008	0.0313217023921559	0.0735306275409434
ARO-PWY	33388.6572957949	-0.423412336685819	0.24224357477836	-1.74787850234302	0.0804850681009715	0.147843161007907	KETOGLUCONMET-PWY	1139.44151471657	0.382778119628097	0.28046158042423	1.36481481366932	0.172311261642464	0.243327724108527	P261-PWY	31.2014570532385	-0.748233663759002	0.552960448727055	-1.35314137834175	0.176010468738284	0.214094605248906	HEMESYN2-PWY	23222.1923111471	0.780263477946394	0.363483598007468	2.1466263738546	0.0318230385120186	0.0743101803551925
PWY-5667	40612.3170701892	-0.384263000970163	0.220241867210341	-1.74473185247369	0.0810315560405638	0.147843161007907	CODH-PWY	1262.59842655764	-0.449775898378488	0.33134612525662	-1.3574201238362	0.174647757617767	0.245841747984245	PWY-5659	28345.0536968417	0.264961389894616	0.196691720340324	1.34708969668967	0.177951346088149	0.215614687027538	SER-GLYSYN-PWY	29953.1668543152	0.586359580193994	0.273663336156522	2.14263111905726	0.0321427303247275	0.0746595693785999
PWY0-1319	40612.3170701892	-0.384263000970163	0.220241867210341	-1.74473185247369	0.0810315560405638	0.147843161007907	COMPLETE-ARO-PWY	29956.1329726861	-0.176332340726671	0.130566101634785	-1.35052160184657	0.176848729296748	0.248149645552897	PWY-5178	522.455529479726	0.173704117058577	0.129050381631414	1.34601784870889	0.178296760426618	0.215614687027538	PWY-5189	23382.5827660639	0.739825691633107	0.347098093601716	2.13145996843772	0.0330512670063983	0.0757412650500122
PWY-5705	1201.59320514025	0.402236179390145	0.230750188467186	1.74316728433505	0.0813043983267963	0.147843161007907	PWY-3801	240.529868691523	1.55648579246043	1.15534230286502	1.34720748006946	0.177913419547002	0.248853580505616	PWY-6282	29330.4788960618	0.327027539890708	0.243688317938746	1.34199104272578	0.179598899975951	0.216559833014481	PWY-3661	955.069070678415	-0.765847807747872	0.359443106094844	-2.13065098415267	0.0331179059745698	0.0757412650500122
PWY-5531	601.227856275546	-0.326471494936242	0.187463668238955	-1.74151875935819	0.0815926879147411	0.147843161007907	CALVIN-PWY	26872.4649614672	0.152598046696316	0.114585471330324	1.33173992238867	0.182945665739346	0.255085123838457	PWYG-321	30962.607763934	0.31048472249976	0.233159309802071	1.33164196944712	0.182977866672598	0.219996510219077	PWY-6519	13285.9648884944	0.285450210280313	0.13397942572238	2.13055257358542	0.0331260202496636	0.0757412650500122
PWY-7159	601.227856275546	-0.326471494936242	0.187463668238955	-1.74151875935819	0.0815926879147411	0.147843161007907	P105-PWY	19635.8888017628	0.220636193064811	0.169062415004889	1.30505762063337	0.191873227987761	0.266691719404373	PWY-6612	22958.910849533	-0.142899309695273	0.109164850571823	-1.30902308707192	0.190526530412026	0.228412209370037	HEME-BIOSYNTHESIS-II	19310.5997264325	0.908522293116433	0.430010252070714	2.1127921688877	0.034618560247481	0.0787437717546329
FERMENTATION-PWY	13032.7951689253	-0.195012370595884	0.112757377364989	-1.72948657687063	0.0837220468441231	0.151055948348545	PHOSLIPSYN-PWY	31937.9592308659	-0.168056116509025	0.130494072491686	-1.2878448292717	0.197799983625708	0.274067688910855	PWY-7539	25705.9028928624	-0.21652652027526	0.167691026581985	-1.29122305879259	0.196626341515959	0.235047580662756	P281-PWY	2021.28717412232	-0.739440776536374	0.354476740104518	-2.08600647906644	0.0369780361730008	0.0836771024739554
PPGPPMET-PWY	14968.4085605119	1.03249738574844	0.604389011366151	1.70833249170862	0.0875746656906621	0.157012773347682	PWY-6919	1.14462924123356	3.77019769173279	2.9755297856861	1.26706770332781	0.205131082534379	0.28333730775061	PPGPPMET-PWY	13997.8303704867	0.681927524330947	0.531063301984779	1.28407954716949	0.199114123606583	0.237339471118448	AEROBACTINSYN-PWY	258.934264608887	-0.412714880447554	0.201722149208637	-2.04595718450675	0.0407605833351241	0.0917635696621511
HOMOSER-METSYN-PWY	7895.26483536962	-0.349301881700998	0.204764356184734	-1.70587248781651	0.0880318231519665	0.157012773347682	PWY-5971	17567.3099903445	-0.290588033433505	0.236213377166901	-1.23019295908963	0.218624855874272	0.301034848275478	PWY0-1533	1543.53516931328	-0.352363959625171	0.276848494908083	-1.27276819670686	0.20310030974332	0.241399225294918	P42-PWY	18838.3756783023	0.339547757158644	0.166140245978977	2.04374175057866	0.0409790663318114	0.0917847455084959
COMPLETE-ARO-PWY	35260.3779903179	-0.415266304905053	0.243512069905809	-1.70532123958241	0.0881345284357271	0.157012773347682	PWY-3001	27880.7987750421	0.143744218299861	0.117145485021192	1.22705726365687	0.219801068929016	0.301714510765917	PWY-7014	0.472176393586805	-2.53327112981615	2.04528446056559	-1.23859109999575	0.215496965718062	NA	P184-PWY	302.856719750244	-0.547979809850341	0.269141462532701	-2.03602895181474	0.0417474481469117	0.0930311154136762
PWY-6122	35762.4973492078	-0.370852439968254	0.21814440164897	-1.70003189247559	0.0891249267638971	0.157454037282885	PYRIDNUCSAL-PWY	15718.0397780318	-0.183439234587859	0.152340777229198	-1.20413744713849	0.228536458343828	0.312734100891554	PWY-3081	13.4424466151888	-0.902666454245385	0.737659058396844	-1.22369059793986	0.221068967805189	0.262007665546891	KDO-NAGLIPASYN-PWY	2565.92112557451	-0.392687085354675	0.193651165921563	-2.02780646058041	0.0425800047328357	0.0944071822106811
PWY-6277	35762.4973492078	-0.370852439968254	0.21814440164897	-1.70003189247559	0.0891249267638971	0.157454037282885	CRNFORCAT-PWY	530.170621804276	0.289181671527055	0.241904741654414	1.19543614378663	0.231916671195941	0.316380150211747	PWY-6147	25374.409679158	-0.202052901845554	0.168374795011005	-1.20001869538934	0.230132079757056	0.271974276076521	PWY-5861	4247.45120150672	0.311695331520138	0.153922459177872	2.02501527837432	0.04286579541565	0.0945632371229666
PWY-5686	38473.9705693332	-0.364215562164219	0.21864289521887	-1.66580103963418	0.0957530490168227	0.168214688409686	PWY-7415	1.21590461601549	-3.54089264476423	2.97143301803646	-1.19164477989952	0.233400558651993	0.31742475976671	PWY-2941	3735.84127056133	0.377534136778525	0.318293522460336	1.18611944679324	0.235575131752988	0.277618285578592	PWY-7332	1416.51553422393	-0.51092652333142	0.257433787361839	-1.98469100954989	0.0471788596882735	0.10355759701576
GLUCOSE1PMETAB-PWY	2399.24841394326	0.198761803592304	0.119476174170967	1.66361038065951	0.0961903160769691	0.168214688409686	PWY-5183	594.044455108643	0.333608239538171	0.284012017674643	1.17462719454479	0.240143898519189	0.325593874679391	PWY0-862	28524.3616760897	0.286378446296117	0.242075011898547	1.18301531434454	0.236803078104921	0.278277063535727	PWY-7376	2061.13575615505	-0.352565972175383	0.178044482670558	-1.98021284842479	0.0476796167357676	0.104136078343293
PWY-6387	34884.9588713991	-0.36778663813144	0.221220725604116	-1.66253246447446	0.0964060596310228	0.168214688409686	METHANOGENESIS-PWY	115.228917229055	-0.688865496530521	0.59068837084264	-1.16620798805947	0.243530363683258	0.329175598617737	PWY-6353	12935.9371667517	0.0855371487512567	0.0737795179816376	1.15936171841818	0.246308774049619	0.288370750778311	PWY-7013	901.750050249463	-0.644873638020893	0.327903601186614	-1.96665616262594	0.0492228639549958	0.10636603328242
PWY-6385	34472.957432156	-0.368639840019806	0.224374925304919	-1.64296362224448	0.100390460072233	0.173558682485785	PWY-5686	28208.0235025099	0.13515462612548	0.116585995823853	1.15926981770333	0.246346220462844	0.331966553184686	PWY-6404	92.8307562727359	-1.12192454916413	0.968672052798464	-1.15820885502263	0.246778815569901	0.288370750778311	PPGPPMET-PWY	19429.8603358119	0.927294698041617	0.472266081008155	1.96350052508981	0.0495880435275292	0.10636603328242
SO4ASSIM-PWY	7315.57772411369	-0.243351632974088	0.148162733890634	-1.64246181603073	0.100494333191073	0.173558682485785	PWY-6163	27627.8754350179	-0.144302151854498	0.129124035748125	-1.11754679148954	0.26376060461484	0.354353152704436	PWY-7415	1.10291820834364	3.34779165656808	2.97238020795249	1.12629994225207	0.260038582218853	NA	PWY-5845	4613.49800305737	0.306141057403245	0.156292449356474	1.95877061664697	0.0501396561677941	0.10636603328242
PHOSLIPSYN-PWY	38021.5758246666	-0.373827490874472	0.227737381572357	-1.64148497841449	0.100696782762979	0.173558682485785	PWY-6737	18388.1717488053	-0.236737159842614	0.216718551210153	-1.09237145837621	0.274669862955702	0.366973911121971	P241-PWY	19.8514968616349	-0.583988302866656	0.532407230862993	-1.09688274128068	0.272692654176991	0.317759507388315	PWY-5850	4613.49800305737	0.306141057403245	0.156292449356474	1.95877061664697	0.0501396561677941	0.10636603328242
PWY-6121	35940.7550962603	-0.351924048467748	0.2148010492108	-1.63837211112679	0.101344093240129	0.173967188396011	PWY-841	25289.2447813062	0.130396752782673	0.119406518312072	1.0920404901337	0.274815304482743	0.366973911121971	PWY-7286	2.86449804000385	1.62298055032984	1.48750269067044	1.0910773879665	0.275238831664165	0.319830597687968	PWY-5896	4613.49800305737	0.306141057403245	0.156292449356474	1.95877061664697	0.0501396561677941	0.10636603328242
P162-PWY	1209.3585529527	-0.470497066740921	0.287835068940246	-1.63460647263449	0.102131569913965	0.174350233919269	PWY-7229	28469.9248334711	0.136004275861216	0.126870355294789	1.07199412774721	0.283722669709955	0.377727168710241	SUCSYN-PWY	717.770690473596	-0.538939480287602	0.495118600240532	-1.08850582471711	0.27637186659126	0.320252636495722	PWY0-1533	2539.06450152838	0.46870041458938	0.239298292997796	1.95864503970238	0.050154371046608	0.10636603328242
PEPTIDOGLYCANSYN-PWY	34632.4377501349	-0.363169870805186	0.222342898456005	-1.63337742436171	0.102389642089382	0.174350233919269	PRPP-PWY	20773.8241245795	0.0892986576713084	0.0858751925287849	1.03986558913828	0.298402351507754	0.396077595694977	PWY-6141	1.63108484008662	2.27930134313969	2.19810184457276	1.03694073537466	0.299763477912398	NA	PWY-6353	13517.1135754858	-0.168107835949686	0.0866170221569564	-1.94081754098014	0.0522804126095497	0.110341832382655
COA-PWY	34137.6365778289	-0.36874450829999	0.226196232497046	-1.63019739201362	0.10305978495591	0.174503958687247	PWY-6126	26888.7171673475	0.137655373802272	0.133225458679173	1.03325126568914	0.301486327322272	0.397394868142136	PWY-181	2852.86731684665	0.234040231295016	0.22633337414659	1.03405090909586	0.301112364176949	0.347952065271142	PWY-5430	443.423105185069	-0.457544138550841	0.2369655379847	-1.93084674861196	0.053502007189206	0.112379814143835
PWY0-845	8585.06253884751	0.235506526769662	0.144567046875076	1.62904708825635	0.103303051015328	0.174503958687247	ARGDEG-PWY	1833.38476813192	-0.224081004584938	0.217141698274394	-1.0319575022471	0.30209202646099	0.397394868142136	PWY-5532	11.7820658753176	1.4794390167392	1.45203407476854	1.01887348406409	0.308263033543781	0.354676113181124	HSERMETANA-PWY	11849.0535982906	-0.342716533651008	0.177702650324727	-1.92859551067326	0.0537810968073764	0.112428102373515
PWY-7208	40667.6931590205	-0.348641522392708	0.214870842064064	-1.62256320608061	0.104682811289481	0.176132984074365	ORNARGDEG-PWY	1833.38476813192	-0.224081004584938	0.217141698274394	-1.0319575022471	0.30209202646099	0.397394868142136	PWY-6731	12.7093554047975	1.35578037658113	1.33169351098107	1.01808739428513	0.308636425412421	0.354676113181124	GLUCONEO-PWY	25439.6070971142	0.390002551854479	0.203212040309961	1.91919017819813	0.0549602700825517	0.114348618797347
HEME-BIOSYNTHESIS-II	15635.2584888807	0.818126799102409	0.511861443501599	1.59833644336576	0.109968120988797	0.184294400392292	TRNA-CHARGING-PWY	25052.3788226029	0.130712249480315	0.129251243946734	1.01130360907152	0.311871139233905	0.409041672229633	PWY-7385	3.25781969918801	2.16975495896847	2.16143058347655	1.00385132678123	0.315450280274335	0.360208354020158	PWY-5747	3584.71717363676	-0.530444059342137	0.277499571247769	-1.91151307714462	0.0559386778856778	0.115835281093455
PWY4FS-7	36321.0212918742	-0.369570402185597	0.233386903154822	-1.58350960225234	0.113305359813165	0.188397931610909	ASPASN-PWY	15547.8988412848	-0.19678769485289	0.195691223208557	-1.005603070114	0.314606546477608	0.411408560778411	LIPASYN-PWY	11.3021466453683	1.7458479410635	1.74120970529815	1.00266380077669	0.316023101237298	0.360208354020158	FUCCAT-PWY	1520.53663985821	-0.308399712222434	0.162439946942947	-1.89854600439356	0.0576241935856483	0.118765356732862
PWY4FS-8	36321.0212918742	-0.369570402185597	0.233386903154822	-1.58350960225234	0.113305359813165	0.188397931610909	PWY-6891	2485.67313075079	0.237538650086971	0.239738239239494	0.990825038343899	0.321771020891908	0.419536257328092	PWY-7664	30523.7997814114	0.236870653475863	0.236253603888653	1.00261181026259	0.316048195234033	0.360208354020158	ILEUSYN-PWY	26055.2301316855	-0.243048040898475	0.129191595157844	-1.88129917121562	0.0599312337067348	0.122371216731426
PWY-4722	1.89259261610128	4.2388167866181	2.68295013096551	1.57990889867666	0.114127731054734	0.188707081641029	HEMESYN2-PWY	21125.2211062146	-0.178814371480193	0.18088312851041	-0.988563018302184	0.322876987538617	0.419740083800202	PWY-3781	49376.786136237	0.349689306273017	0.355309150697205	0.984183226316687	0.325025431602385	0.369427812968831	VALSYN-PWY	26055.2301316855	-0.243048040898475	0.129191595157844	-1.88129917121562	0.0599312337067348	0.122371216731426
PWY-6728	672.370038557459	0.325719918377788	0.206308238919016	1.57880228188873	0.114381415051284	0.188707081641029	METHYLGALLATE-DEGRADATION-PWY	530.69968746182	-0.282099223638695	0.285963124802363	-0.986488113926092	0.323893645093858	0.419826953464767	PWY-6895	6534.84516857785	0.174947483307893	0.178714059508151	0.978924007374554	0.327617529066016	0.371359378995811	BRANCHED-CHAIN-AA-SYN-PWY	23988.8086740393	-0.251964615307983	0.134386914771568	-1.8749192638009	0.0608038314561716	0.123578157450275
PWY-7219	40596.2465613957	-0.357996161229349	0.227095266492249	-1.5764140167209	0.114930420175377	0.1888778998231	GALLATE-DEGRADATION-I-PWY	426.566519780577	-0.284855458263936	0.289679884930661	-0.983345662168155	0.325437343819571	0.420594461895468	PWY-5656	12.5691073738337	-0.927065131112209	0.961479665457763	-0.964206695594369	0.334942308171912	0.37863043532477	GLYOXYLATE-BYPASS	7838.87379210574	-0.387682231183111	0.210755885949383	-1.83948471681697	0.0658439237813602	0.133204988663673
PWY-5430	261.105020842019	0.622102874537364	0.395126929122444	1.57443805695304	0.115386211374223	0.188894801631933	PWY-7286	7.55774465422207	1.12128737009251	1.14755882960759	0.97710665559162	0.328516353120802	0.423335941922433	PWY-5265	393.503868594225	0.527058271319214	0.580875209732214	0.907351979372971	0.364220694825625	0.410611948638103	PWY-6507	5666.67668300138	0.52165700075863	0.284652604009592	1.83260926972252	0.0668606986354427	0.134641498628254
PWY-6163	33052.0723956921	-0.371932439754049	0.237688729090674	-1.56478786847383	0.117632657228795	0.191343896844951	PWY-6486	5.86568444143569	2.79406112579305	2.89460691463213	0.965264441147146	0.334412377404304	0.429681019804367	P461-PWY	2455.38031423846	0.212602532665979	0.237228521235794	0.896192968528697	0.370149710448501	0.416168323098855	TRNA-CHARGING-PWY	25801.4727376703	0.362687254491069	0.198318015430479	1.82881647793723	0.0674271056287979	0.135162097584668
P621-PWY	31.2331980752849	-0.937746903989645	0.599528933377346	-1.56413952985889	0.117784804425784	0.191343896844951	PWY-5519	4.13308098926662	2.78620073105666	2.92461358946614	0.9526731124727	0.340755720524574	0.436562401367715	PWY-6486	0.697952107522173	2.66841483250655	2.98167657036965	0.894937720282565	0.370820381398357	NA	PWY-7286	5.14860104529089	-2.13348612602381	1.16970331511357	-1.82395492810641	0.0681588865203462	0.136007959920145
ANAEROFRUCAT-PWY	20302.7301263724	-0.298476368804908	0.193051744539996	-1.54609516487985	0.122081586355567	0.197567147384582	PWY-7374	921.026864488578	-0.285767101295052	0.302541388309384	-0.944555397500926	0.344885907081792	0.440576794595815	PANTO-PWY	24857.9799538991	-0.145649940316952	0.164061978037347	-0.887773889229816	0.374662390847315	0.420106616152245	PWY-6629	1997.93834989961	-0.344752142014832	0.190603301716198	-1.80874171071893	0.0704911396868839	0.139886345182258
SALVADEHYPOX-PWY	9978.98186335049	0.215604553201703	0.140285886792106	1.53689411053311	0.124319241983676	0.200423416734139	PWY-1861	3126.04240502374	0.259147695172076	0.276248950713073	0.938094767430414	0.348195710644405	0.443523066584516	PWY-5757	0.494491518422088	-2.64979201939845	2.99826322509535	-0.883775646254068	0.376817335506107	NA	PWY-6404	261.206268558003	-1.0255632930122	0.567504944374333	-1.8071442428451	0.0707397918689322	0.139886345182258
PWY-7391	168.373116188029	0.768292154467758	0.501806351186601	1.53105306987648	0.125756277121084	0.201306361364377	PWY-7014	0.576701554361271	2.80144104217333	2.99339181162153	0.935875160510905	0.349337467671653	0.443698737674915	HEME-BIOSYNTHESIS-II	14204.838320385	0.377942734529022	0.429254530366316	0.88046300689359	0.378608536881688	0.423390191781673	P23-PWY	16325.1864558994	0.145078835105741	0.0806057056143392	1.79985813659242	0.0718830413629933	0.140955929959521
PWY-6505	218.174444585397	0.634449072923917	0.414453309997606	1.53080952092669	0.125816475852735	0.201306361364377	NAD-BIOSYNTHESIS-II	6829.12081969278	0.399493900979264	0.443292575816415	0.901196913220381	0.367483631890278	0.465409069614622	PWY-7347	163.525178841985	0.318361876474188	0.362607834011767	0.877978484226176	0.37995539503307	0.423757223414898	PWY-6572	131.009290632552	-0.574977715004328	0.319522958395167	-1.79948795508218	0.0719415275482991	0.140955929959521
GLYOXYLATE-BYPASS	5069.8018895667	0.385516562553165	0.253015963253284	1.5236847414534	0.127587482904124	0.20200176385026	POLYAMSYN-PWY	5808.21340565272	0.206677262045549	0.236449409715896	0.874086606068841	0.38207109105852	0.48105140177368	PWY-1501	25.813850255044	-0.89355653148356	1.03250217078264	-0.865428235183504	0.386803789272122	0.430241647960435	SO4ASSIM-PWY	8878.1107419286	-0.354105330510345	0.196990259028135	-1.79757787140008	0.0722439276557909	0.140955929959521
PWY-5180	1674.42209058338	-0.260021980199155	0.170695019275891	-1.52331322438229	0.127680360169504	0.20200176385026	ILEUSYN-PWY	31972.3615555734	0.0800710110231175	0.091803590579458	0.872199121164159	0.383099758878587	0.48105140177368	PWY-6992	72.2193424883064	-0.318848921580656	0.370904406992725	-0.859652556209477	0.389980594813468	0.432618473179741	FERMENTATION-PWY	15717.9138516974	-0.287820764714844	0.160330620303489	-1.79517028107313	0.0726265739069933	0.141075513031726
PWY-5182	1674.42209058338	-0.260021980199155	0.170695019275891	-1.52331322438229	0.127680360169504	0.20200176385026	VALSYN-PWY	31972.3615555734	0.0800710110231175	0.091803590579458	0.872199121164159	0.383099758878587	0.48105140177368	TRPSYN-PWY	22446.4255971314	-0.0864446672099737	0.114436903454681	-0.755391526687081	0.450014095817398	0.497887935797972	PWY-7200	18280.8327608972	0.41330860383308	0.230783350712831	1.7908943715241	0.0733102470839072	0.14140940700684
PWY-5918	18451.6372887331	0.659778332723761	0.435404358249609	1.51532321673621	0.129690571621577	0.204419339656314	POLYISOPRENSYN-PWY	21487.4829846208	0.117638730115587	0.136809709529766	0.859871207386726	0.389860041623972	0.487609966231838	PWY-7616	430.091226575314	0.165988502058128	0.221577263295107	0.74912244871017	0.453783405736647	0.500726516674921	PWY0-1061	11146.7823935258	-0.273390851629418	0.152726368021975	-1.79006975134825	0.0734426988554886	0.14140940700684
PWY-7221	35200.0347771668	-0.316699722119307	0.210460726283392	-1.50479249840115	0.132377432998964	0.20773989953425	POLYAMINSYN3-PWY	4165.85613093962	0.192218428027296	0.223859133960309	0.85865796327693	0.390529248973011	0.487609966231838	PWY-7197	20358.2473708269	-0.156866735270061	0.2127370430747	-0.737373863069908	0.460895025444588	0.507228387790869	LEU-DEG2-PWY	5635.23342482695	-0.449107222106128	0.252578611561028	-1.77808888619065	0.0753892574734909	0.14395223257626
GLYCOLYSIS-E-D	12895.0358688151	-0.139077432195615	0.0925184450950891	-1.5032400517829	0.132777152768353	0.20773989953425	PWY-6125	23678.580277074	0.109748309362518	0.128158136931613	0.856350692902794	0.391803829239818	0.487823359222534	PWY-5519	0.488566475265521	2.18752813395614	2.98895294079794	0.731871052266267	0.464247276261274	NA	PWY-5677	591.315663215087	-0.352757123294412	0.19846678459896	-1.77741138905044	0.0755005782869931	0.14395223257626
CHLOROPHYLL-SYN	515.802326130221	-0.401392500781934	0.267949727843961	-1.49801421338141	0.134129557676327	0.209084310495451	PWY-7228	24428.2451253827	0.107716770934602	0.126465912791849	0.851745490596296	0.394355366277319	0.489620988467907	CATECHOL-ORTHO-CLEAVAGE-PWY	1054.37703329221	0.135904311871272	0.190615003064573	0.712978043104156	0.475859344133234	0.522315269549935	RUMP-PWY	2313.14584908384	0.359978928967945	0.202700641022991	1.7759141123146	0.0757470745446837	0.14395223257626
PWY0-41	395.668481280385	0.294009920095524	0.199397790743872	1.47448935616936	0.140349881426461	0.217979303021316	PWY-6141	5.43712468059914	1.42005986734619	1.69575566764143	0.837420092082782	0.402356475876515	0.498155636799495	PWY-7392	9658.3334761569	-0.13515324824767	0.196654490974743	-0.687262454967415	0.491917353776338	0.538520050449886	PWY-7316	2.09130047475348	-4.34436113687283	2.4659969088878	-1.76170583232085	0.078119011936726	0.147820026897512
PWY-6350	10.9462992428336	-0.988273319236473	0.671550516835726	-1.47162915441285	0.141121048237501	0.218377096542702	PWY-7371	1399.74304065341	0.219534822530975	0.263553709040344	0.832979445936651	0.404856321466709	0.499850542146049	PWY-5918	16985.5117122461	0.233799328892809	0.341549331748185	0.684525798062997	0.493643204622964	0.53899100557258	PWY-1861	3238.57091658532	0.344927004139763	0.196511152908777	1.75525408626493	0.0792158561866209	0.149252192557625
CRNFORCAT-PWY	376.560513742253	-0.335183093142343	0.228485713736191	-1.46697615208163	0.142382542856095	0.219527993349033	PWY-7347	217.709051454994	0.329757037532135	0.406875375854051	0.810462016385138	0.417674687155099	0.51273525350382	FASYN-INITIAL-PWY	23761.1190554486	0.15277657889002	0.22579240875065	0.676624071355454	0.498644502409603	0.543026473828259	OANTIGEN-PWY	17790.12216802	0.216744698369438	0.125296355782858	1.7298563634609	0.0836559412735969	0.156944265893628
HSERMETANA-PWY	9633.71472926029	-0.191883239113906	0.132074763133893	-1.4528380332538	0.146268729278158	0.22470268555775	PWY-5677	736.297730663359	0.204244928829012	0.252477413907108	0.808963168896201	0.418536331958597	0.51273525350382	P281-PWY	1075.84023589843	0.133225162708184	0.198232788567454	0.672064211329254	0.501542819026551	0.544756691161998	PWY-5101	27244.5588306346	-0.219992109992559	0.128424024905611	-1.71301366823106	0.0867100250606199	0.161981706389839
KETOGLUCONMET-PWY	614.291239347222	0.445968186228798	0.30786471135756	1.44858494584279	0.147453527799273	0.225705038941848	PPGPPMET-PWY	16718.9101615658	-0.22029915073797	0.272461077458407	-0.808552740057341	0.418772458178459	0.51273525350382	PWY-7528	2.76107435562182	1.51429108298261	2.2685509415937	0.667514691964021	0.504443428303518	0.545352934666659	TCA-GLYOX-BYPASS	9630.00213059689	-0.348768507896436	0.204085930606254	-1.70892969868325	0.0874639725017226	0.162697813255323
LIPASYN-PWY	11.7239332137674	2.02993714979102	1.40385794313724	1.44597048420345	0.148185480611824	0.22600950999789	P184-PWY	462.754381736459	-0.216650528409838	0.269971988773159	-0.802492619306057	0.422268056106869	0.514279683472593	PWY-5188	21637.2901635458	-0.142124560428576	0.213051055977436	-0.667091555949049	0.504713653477557	0.545352934666659	PWY-621	13888.9522495844	-0.406506932425952	0.243436283006099	-1.66986994463667	0.0949450979764545	0.175868767981703
PWY-7196	20087.1904157125	-0.182219346514549	0.127439517402664	-1.42984962771633	0.152760181927817	0.231822663535385	P381-PWY	3145.60346638363	-0.128180724521067	0.159979981259324	-0.801229775826072	0.422998636385824	0.514279683472593	PWY-7323	23433.0381201167	0.14319878844187	0.216987976103706	0.659938817869937	0.509293092397317	0.548875457091409	PWY-7398	3.54247645735143	-3.32016817099923	2.01653484205958	-1.64647200819411	0.099666618501651	0.183186284789157
PWY-6891	1559.30043332173	0.270321141428446	0.189207752044366	1.42870013785196	0.153090438183745	0.231822663535385	PWY-6148	8.27181203439205	1.02601393250579	1.28510318871551	0.798390309443803	0.424644025031556	0.514279683472593	PWY-7401	0.39102999377482	1.93362456951634	2.99386533631007	0.645862239047641	0.518368576291253	NA	PWY-5088	668.436108686471	-0.314666165612914	0.191151232100927	-1.64616341811897	0.0997301185981972	0.183186284789157
PWY-5532	11.2452860128478	1.56857084374178	1.10649921926663	1.41759778626992	0.156308226835272	0.23585298284041	PWY-6185	1503.61144757549	-0.154597144058351	0.193654422505269	-0.798314554650277	0.424687973908363	0.514279683472593	FASYN-ELONG-PWY	36119.2831777567	-0.108906304071446	0.170914925746287	-0.637195982714296	0.523997194103424	0.563263133713241	FOLSYN-PWY	24143.6160677312	0.355396761679004	0.217603595234992	1.63323019224571	0.102420592254854	0.187344333332838
PWY-6210	97.729230321493	0.630496634365372	0.447562285189334	1.40873495204952	0.158913555723695	0.23893385683279	SUCSYN-PWY	692.731517689219	0.29736671119059	0.376279736504434	0.790280959461355	0.429363704088569	0.517994304249692	PWY-7644	1.53797537230013	1.22068163125925	1.92103619915371	0.635428750273945	0.525148822094736	NA	GLUCOSE1PMETAB-PWY	3274.76370897471	-0.237489635046127	0.146186993342395	-1.62456063714154	0.104256210171364	0.189910689897215
PWY-7211	24411.6008073132	0.470241894660842	0.334969184330576	1.40383628303184	0.160367606855787	0.240268075289235	BRANCHED-CHAIN-AA-SYN-PWY	29535.2545261208	0.0764266951590471	0.0968626064188904	0.78902166671557	0.430099343121351	0.517994304249692	PWY-6919	0.239324912040822	-1.79412709758168	3.02140816645257	-0.593804940855826	0.552642584027854	NA	PWY-5860	3360.56471952807	0.28116711096178	0.173849835018243	1.61729869304895	0.105813821281713	0.191161594825811
PWY-5415	1390.88497608393	-0.259774547229975	0.186770372204042	-1.39087663725474	0.164262838437829	0.244669385115694	RUMP-PWY	2255.51262809391	0.212820446496465	0.271241164984229	0.784617063965345	0.432678122186504	0.519684048930529	PWY-6630	21806.0379082251	-0.0595230257896431	0.101696898438671	-0.585298339511688	0.558347131179985	0.598640223120809	PWY-5862	3360.56471952807	0.28116711096178	0.173849835018243	1.61729869304895	0.105813821281713	0.191161594825811
TCA-GLYOX-BYPASS	6353.81517786594	0.365538603068057	0.262934109632747	1.39022891924758	0.164459374429181	0.244669385115694	PWY4FS-7	29941.544871533	-0.0924760333750973	0.124116637168304	-0.745073629812401	0.456227209668552	0.545006558577028	P101-PWY	967.175579434908	0.162965004747992	0.287502505623079	0.56682985908179	0.570829782013979	0.610450358143484	PWY-3001	23278.2162317178	-0.240854945649833	0.150682091714087	-1.59843112681794	0.10994706189384	0.197229641430393
GLYCOLYSIS-TCA-GLYOX-BYPASS	9176.19389058985	0.258044455007539	0.1869905888277	1.37998632244166	0.167590856143119	0.248456374142247	PWY4FS-8	29941.544871533	-0.0924760333750973	0.124116637168304	-0.745073629812401	0.456227209668552	0.545006558577028	PWY-7209	0.20603813267587	-1.68208402465559	3.0227283300352	-0.556478730801453	0.577883630441415	NA	PWY-6383	1122.2655139088	-0.356534271441818	0.223130523800198	-1.59787314334939	0.110071212187805	0.197229641430393
PWY-5392	214.873771144147	-0.605716587918555	0.450278332754603	-1.3452048296729	0.178559096985524	0.263794624117987	PWY-7644	3.43341407298125	0.894433387861756	1.22589889404319	0.729614319914907	0.4656259665972	0.554734979072675	PWY-6071	826.67638227421	0.117469014597492	0.217352708000035	0.540453420978187	0.588884375289286	0.628143333641906	PWY-7254	7243.346351324	-0.368715154979907	0.232531361899872	-1.58565774512032	0.112816969360471	0.201327843696125
PWY-6901	11094.5734387656	-0.226912345718899	0.168964839086605	-1.34295600756671	0.179286219207171	0.263949156055001	PWY-7220	25317.2687362082	0.11208218702131	0.159264961767821	0.703746673324826	0.481590548562112	0.570678344408723	TCA	27731.2396099525	0.114080129700969	0.227032201468766	0.502484356681285	0.615326853584993	0.654666226947599	PWY-6731	39.7242681572118	-1.19996933660842	0.759805470322231	-1.57931126252555	0.114264679807993	0.203085807432021
PWY-3081	6.37828794411116	-1.46763608764366	1.11454348493769	-1.31680468952336	0.187904100535006	0.27567937241122	PWY-7222	25317.2687362082	0.11208218702131	0.159264961767821	0.703746673324826	0.481590548562112	0.570678344408723	PWY0-1415	3887.47464359726	-0.0961161629688084	0.192135148060659	-0.50025288938005	0.616897021546776	0.654666226947599	KETOGLUCONMET-PWY	958.546901825245	-0.392203634206401	0.251097698869784	-1.561956306138	0.118298282521441	0.209407040431099
PWY-6071	774.859771331715	0.184649873874912	0.144468973677774	1.27812823178739	0.201204216002506	0.294174439948491	PWY-6562	3831.80535723903	0.244141286286032	0.352146251691171	0.693295144030503	0.4881243498352	0.576874231623418	P105-PWY	16515.5210304999	0.115279638671936	0.240066228025158	0.48019931674794	0.631085672638094	0.668019439739051	GALACTARDEG-PWY	1042.54532003627	0.253879187491534	0.165033460040474	1.53834978330619	0.123963113490465	0.217679227289256
PENTOSE-P-PWY	12884.2382666155	0.190497495905846	0.149889789834488	1.27091709259315	0.203758144938976	0.296884719773629	TCA	29096.5146254156	-0.105825928090424	0.153692079065056	-0.688558113952174	0.491101387485372	0.578844835382759	PWY-7332	1054.47861062367	-0.126449137987133	0.26769550270183	-0.472361831674016	0.636668543175524	0.672218563352838	GLUCARGALACTSUPER-PWY	1042.54532003627	0.253879187491534	0.165033460040474	1.53834978330619	0.123963113490465	0.217679227289256
FOLSYN-PWY	24115.6751122144	-0.195095319119017	0.153939551611547	-1.26735018438486	0.20503010370454	0.297714945105223	PWY-5103	28373.3692680085	0.0713654848323294	0.104827648976016	0.680788756873272	0.496005165206708	0.583069901652566	PWY-6948	11.0684320460564	0.395579506896587	0.905268924944436	0.436974578488781	0.662129784409878	0.69733162104939	P162-PWY	1338.63104161595	-0.330837701187687	0.216249831793178	-1.52988651341057	0.126044822200569	0.220452896199402
TCA	28159.9822708232	0.385424006492119	0.304967238787982	1.26382101901795	0.20629427512631	0.298528234312476	GALACTARDEG-PWY	1179.89876773076	-0.123637406658869	0.184666002829861	-0.669519049333513	0.503164433260377	0.58835629497642	PWY-5679	0.143594947224493	-1.2983954086878	3.02618800583873	-0.429053121016498	0.667884566857663	NA	CENTBENZCOA-PWY	5.04665030005058	-1.39543807488251	0.916729567057865	-1.52219163101829	0.127961071497321	0.22291631106081
PWY-7184	24238.5986850099	0.409371031501207	0.327001479339627	1.25189351536857	0.210608667988023	0.303050894110098	GLUCARGALACTSUPER-PWY	1179.89876773076	-0.123637406658869	0.184666002829861	-0.669519049333513	0.503164433260377	0.58835629497642	PWY-5347	17083.2333461516	0.0654414704792813	0.156576516580867	0.417952014186513	0.675982201818579	0.710122717061942	3-HYDROXYPHENYLACETATE-DEGRADATION-PWY	699.097107368291	-0.334167328427955	0.22032652775025	-1.51669130285913	0.129344641153939	0.224338059077755
ARGDEG-PWY	710.249321506883	0.240828301603043	0.192774164833634	1.24927685102866	0.211563831737238	0.303050894110098	FOLSYN-PWY	25387.6574071763	-0.0919477564374626	0.139000267738562	-0.661493376476098	0.508295960914373	0.592788429351326	PWY-6145	0.21953622681228	1.2396119961525	3.01004910342237	0.411824509687595	0.68046805536118	NA	PRPP-PWY	19823.1180070667	0.214328274141517	0.141613146360372	1.51347724169692	0.130158477750854	0.224338059077755
ORNARGDEG-PWY	710.249321506883	0.240828301603043	0.192774164833634	1.24927685102866	0.211563831737238	0.303050894110098	PWY-6147	23935.5210302657	-0.0933742118986706	0.141928793779146	-0.657894775347485	0.510605748117111	0.593915107020429	PWY-6797	0.214709663058929	1.22467559398793	3.01039141953475	0.40681606585804	0.684143086046121	NA	PWY-7002	1.98949900534926	4.49078800807111	2.96837118588402	1.5128795311809	0.130310262106669	0.224338059077755
PWY-6349	11.9613866708925	-0.846445011726291	0.689327694908386	-1.22792833942177	0.219473869999317	0.313322965924951	PWY-3081	13.2255319730653	0.690200442262895	1.06259324675343	0.649543411245725	0.515987196465764	0.598599319784429	PWY-7184	22028.0152386843	-0.0897534906851364	0.232650581339767	-0.385786659841003	0.69965467586219	0.733139408460128	P241-PWY	54.2064493755309	-0.434942976401167	0.295714849024363	-1.4708188575452	0.14134011122993	0.24237620636695
DENITRIFICATION-PWY	629.191260340904	0.405835761628309	0.335252816692182	1.21053647105054	0.226073104859129	0.321661061947217	PWY-6545	8457.70001930645	0.150153823824497	0.234187831033064	0.641168344068645	0.521413314331489	0.603310693545859	PWY-5675	0.18817390869624	1.07345535532865	3.01405285186167	0.356150143374433	0.721728126885546	NA	TYRFUMCAT-PWY	3698.37160799141	-0.382507751319468	0.26220294798313	-1.45882322934096	0.144613767346904	0.247025073405801
PWY-6731	13.5025716664773	1.67848587012658	1.4008369811355	1.19820214109855	0.230838332063904	0.327342651488612	PWY-5651	624.839712158513	-0.199598182916868	0.316644749049915	-0.630353680317633	0.528463209024047	0.60757694888639	PWY-1422	3.33203676042034	-0.384331115958027	1.11421647637384	-0.344933972982352	0.730144009470393	0.7631655978384	PWY-5971	14608.2545938928	0.233411498561012	0.16172946305719	1.44322187280418	0.148957979869182	0.253242612238478
PWY0-1241	14196.6685547831	0.595675069294747	0.504442778231293	1.18085756204765	0.237659312537072	0.335891828385728	PWY-5189	21000.1344302987	-0.0960708747039877	0.152533451816237	-0.629834790729892	0.528802680656925	0.60757694888639	PWY-7002	0.0796190975970995	-1.00986036413214	3.02618800583873	-0.333707080387509	0.738600606201899	NA	CRNFORCAT-PWY	442.978249757662	-0.318215057664185	0.220733142789057	-1.44162790255873	0.149407372596277	0.253242612238478
PWY-6895	5960.35601131762	0.173279691272278	0.147158063746651	1.17750727931973	0.238993093819722	0.336654723520141	PWY0-162	26297.9328705151	0.0771343531592773	0.122913843629983	0.627548133564848	0.530299994956184	0.60757694888639	PWY-1882	85.3853276513562	-0.336515466816466	1.02384430893361	-0.328678358496678	0.742398813740696	0.774029840892555	PWY-6141	3.79514109860289	-2.53623009182806	1.76772285907148	-1.43474418448164	0.151360008358884	0.254709978373745
PYRIDNUCSAL-PWY	26691.5509642264	-0.352747500876149	0.301675579218715	-1.16929418612438	0.242285124751443	0.340161897002025	PWY-7539	24141.9507287777	-0.0900620086598282	0.143618474145864	-0.627092086832493	0.530598873914358	0.60757694888639	PWY0-1241	11976.8326657891	-0.0857865122484787	0.369391014604393	-0.232237680010581	0.816353413244301	0.849007549774073	PWY-7385	18.4519421358401	-1.18347406109842	0.825015856287522	-1.43448644299265	0.151433495115142	0.254709978373745
PWY-6612	20952.0834155182	-0.156790701355491	0.135873418995582	-1.15394683165063	0.248521967501734	0.347766713599786	BENZCOA-PWY	0.251444282992192	1.86574663151896	3.01448233789137	0.618927703794095	0.535963986950237	0.612134579410865	PWY-6350	14.9078560608985	-0.116796800366876	0.557957909339762	-0.209329052266834	0.834191373695698	0.865395539794041	PWY-7616	779.263607099092	-0.319825412606831	0.223747814210426	-1.42940128257989	0.152888929993389	0.256176489569076
PWY-3801	282.538504907786	-0.476314154298652	0.418027710998942	-1.13943200837195	0.254523011902563	0.3549926218641	PWY-6895	7606.27635816846	0.099207688306776	0.166039016185166	0.597496242667085	0.550176114819841	0.626747017397861	PWY-6957	57.9447084574782	0.19535563346624	1.11745425896407	0.174822040275137	0.861219469398124	0.891138155305758	PWY-6895	7041.24088055318	0.162355046369892	0.115375023939539	1.4071940427503	0.159369857648756	0.264951342689772
PWY-6148	1.55389737127636	2.15441528173501	1.90678218075602	1.12986963245105	0.258531161644284	0.359400696843201	NADSYN-PWY	968.442021729333	-0.181538625210659	0.305170102180238	-0.594876837257929	0.551925801298468	0.627123918184892	CENTBENZCOA-PWY	2.31716854654673	0.166549605756471	0.967256976163384	0.17218754670252	0.863290087952453	0.891138155305758	PWY-6612	21650.3070536804	0.28787752269847	0.20466047163297	1.4066102770189	0.159542983981489	0.264951342689772
P164-PWY	3701.57355389731	0.236614441914628	0.211726419653031	1.11754802401317	0.263760077946179	0.365471480552876	P23-PWY	17834.915113468	0.0668383002057352	0.112906944718972	0.591976874160376	0.553866074358447	0.627714884272906	PWY-7398	0.608249294603408	-0.469321089349659	2.99286100335191	-0.156813526864106	0.875391811852724	NA	PWY-5183	495.797296960986	-0.346079163223537	0.24651612399008	-1.40388043435837	0.160354456846372	0.264951342689772
PWY-7197	22328.4511109938	0.343642440975589	0.314822248805762	1.09154433106031	0.275033436377833	0.379732362300805	PWY-5499	0.328194424397407	1.71944798635382	3.01615061856801	0.570080279071134	0.568623250168733	0.642791500190742	PWY-7111	42727.2233839904	-0.0289725468935177	0.200176252877952	-0.144735184503541	0.884919958423265	0.91120470966356	PWY-7242	10852.1554057197	-0.379154177190876	0.270195677459595	-1.40325774548179	0.160539993520454	0.264951342689772
TEICHOICACID-PWY	2052.47288794774	0.291269941535059	0.267292585630888	1.08970453051504	0.275843319784547	0.379732362300805	PWY-5484	20191.2269247856	-0.044160906418668	0.0786734099488496	-0.56131933835561	0.574579860737068	0.647868108280062	PWY-6349	16.888950084069	0.0741217941264301	0.557325052041645	0.13299562590072	0.894196839795708	0.918483667543246	PWY0-1261	21754.5250878632	0.209460583639461	0.150386522042656	1.3928148666145	0.163675781607736	0.269114861894367
P108-PWY	12413.6735669722	-0.212013438971236	0.195795188700064	-1.08283273138043	0.278882674374376	0.382673960953837	PWY-7031	22.0155730276838	0.372920842117404	0.676315596460705	0.551400624307606	0.581359072819912	0.65384404627583	CRNFORCAT-PWY	453.020684859924	-0.0296016396064155	0.230219265569498	-0.12858020171852	0.897689832987313	0.919800420006705	PWY-1501	45.8273514989101	-1.048714183415	0.774607347476435	-1.35386552532915	0.175779283968148	0.287936961425437
3-HYDROXYPHENYLACETATE-DEGRADATION-PWY	488.33903513091	0.19012167404438	0.17669233170784	1.07600410389481	0.281925421014795	0.385601221000881	PWY-5101	33593.3283524281	0.0473634886909106	0.0876966490997482	0.540083220705939	0.589139641726017	0.660111531154055	PWY-7328	7039.04319623447	0.0253563525743668	0.253690651402026	0.0999498894982312	0.920384108528268	0.940736582672627	PWY-6942	1.63841301440422	-3.99511739365463	2.96794378796349	-1.34608930595548	0.17827371706216	0.290937404424863
GALLATE-DEGRADATION-II-PWY	137.254329245014	0.20593018732109	0.197269629438586	1.04390213489604	0.296530670371711	0.404273325522847	GLUCONEO-PWY	24953.2703187399	0.0703002553015686	0.130438350133992	0.538953883036339	0.589918676031339	0.660111531154055	PWY-7211	22176.0076870192	-0.0203325955393902	0.248830283441698	-0.0817127049736864	0.934875175039594	0.953206060824684	PWY-5345	11598.0579899408	-0.182015054836781	0.135580587503495	-1.34248610504132	0.179438432688458	0.291753599815677
PWY-6590	5223.65624012792	-0.273198007202013	0.26232607312755	-1.04144435185128	0.29766936741626	0.404525037770815	DENOVOPURINE2-PWY	22741.0799843874	0.0471952647761247	0.0893950434032098	0.52794050966846	0.59754062701121	0.666951911967057	LPSSYN-PWY	310.853833074549	-0.0244362699962022	0.328670887779983	-0.074348750999085	0.940732886653012	0.955245819347568	PWY-4722	9.33824121158256	-1.65651352806772	1.24157308420717	-1.3342054117785	0.182136546432459	0.295047763409039
KDO-NAGLIPASYN-PWY	1757.46849375717	0.200930904111869	0.194995766555115	1.03043726364735	0.302804788206788	0.410189233864787	GLYCOCAT-PWY	17131.1173264411	-0.104874469956201	0.201222121541973	-0.521187576954977	0.60223610745768	0.670499646086385	PRPP-PWY	19184.3076340576	-0.00527507679848902	0.0718434443319226	-0.0734246088497335	0.941468235414671	0.955245819347568	PWY-7098	238.5221763553	-0.421363525421705	0.319010202558518	-1.32084654986673	0.186552534819028	0.301090304358652
PWY-7014	0.434996196430901	-2.28256564797772	2.22688394465572	-1.02500431306968	0.305361152568558	0.412334804742256	UDPNAGSYN-PWY	23553.5088818084	0.0655321695966687	0.126714294734048	0.517164773983942	0.605041139943671	0.6719301101887	COLANSYN-PWY	23827.0452073114	-0.0107572905101197	0.207293706953657	-0.0518939560115284	0.958613190192829	0.97027515114408	P441-PWY	10495.0197715257	0.23131540477998	0.178449550262006	1.29625098208628	0.194889030277537	0.313392982753987
PWY-6713	36.0144063693441	-0.557647576531816	0.548005316765546	-1.01759519382619	0.308870372336198	0.415749326573168	HEME-BIOSYNTHESIS-II	16117.9441896379	-0.117663323519372	0.230159386414259	-0.511225396246027	0.609193237506244	0.67484564154827	PWY-6993	0.0697952107522173	-0.144253909259807	3.02618800583873	-0.0476685219099022	0.961980421448664	NA	P562-PWY	1247.09761000801	-0.348627359996995	0.271417130873327	-1.28447072915122	0.198977298951743	0.318799395035822
P42-PWY	19540.6265494088	-0.21800757708315	0.216702817442318	-1.006020962977	0.314405486183818	0.421860525765629	PWY-7208	29834.157080943	0.0579728410699935	0.117016657424568	0.495423834058536	0.620300974066526	0.685432576343511	PWY-6565	29.3193474041069	-0.0182210549775557	0.643067596724124	-0.0283345873285737	0.977395294967807	0.986884569676232	PWY-6148	6.03818321349846	-1.55695883710924	1.21527895130343	-1.28115346311178	0.200139768273178	0.318954364639177
PWY-6957	67.7170492464685	0.835820229601527	0.838958509741484	0.996259314252711	0.319124166566934	0.426841156543786	PWY-6145	0.248911060006401	-1.43895806497926	3.00848585036166	-0.478299761591461	0.632436866037799	0.697099987004257	PWY1G-0	305.619983812847	0.00312230668360392	0.25682264829691	0.0121574429058696	0.990300002955939	0.996077404392591	GLUCARDEG-PWY	1051.40839324451	0.213440704808548	0.167023249331828	1.27791014521878	0.201281110491794	0.318954364639177
PWY-2221	18.9659650961313	2.57735984255542	2.59468379402537	0.993323289909222	0.320552431220497	0.427403241627329	TRPSYN-PWY	23379.7400982775	0.0639128095199969	0.136117136976896	0.469542711075722	0.638681763034876	0.701679805035758	PWY-6581	2.3246687334959	0.0318727457700697	2.91918417451428	0.0109183744034831	0.991288570717626	0.996077404392591	PWY-6338	213.920437199852	-0.410485961359662	0.322014940892447	-1.27474197384141	0.202400584986658	0.318954364639177
PWY0-1277	1010.08624017545	-0.225745128339646	0.231454254777364	-0.975333672551366	0.329394772802926	0.437816249744328	GLUCARDEG-PWY	1192.36550982458	-0.0861045872508033	0.183974426153472	-0.46802476328408	0.639766881062015	0.701679805035758	PWY-5189	20704.8706855726	-0.00129317490571267	0.221692984914783	-0.00583317918791953	0.9953458227794	0.99678486790499	PWY-7097	213.920437199852	-0.410485961359662	0.322014940892447	-1.27474197384141	0.202400584986658	0.318954364639177
ORNDEG-PWY	1024.44248436489	-0.237804527480533	0.244400078345933	-0.973013302982398	0.33054669049716	0.437974364908737	PWY-3941	22.8214139752072	0.33675528590529	0.732942497406961	0.459456624628369	0.645906293519897	0.705299751112394	PWY-7003	2382.14958668446	-0.000973866419763018	0.241679301132116	-0.00402958141305881	0.99678486790499	0.99678486790499	PWY-5743	1.65512766697107	-2.27824792047794	1.79131394403043	-1.27183061800541	0.203433307742528	0.318954364639177
PWY-7228	27046.7352733339	0.271727879498643	0.28093646125487	0.967221834734108	0.33343314911591	0.440422601947494	PWY-6797	0.234556936264992	-1.38150065164316	3.01003049536651	-0.458965666218257	0.646258821720633	0.705299751112394	P221-PWY	10165.2117871684	3.61318428389572	0.273994047500962	13.1870904380981	1.0412706768015e-39	6.18812287927749e-38	PWY-5744	1.65512766697107	-2.27824792047794	1.79131394403043	-1.27183061800541	0.203433307742528	0.318954364639177
PWY0-1338	417.613485669902	0.204202143209678	0.212441347317213	0.961216570071775	0.336443286543807	0.443018489113585	PWY-5634	0.170113261756416	1.3174918397154	3.01983774365724	0.43627901614337	0.66263430456993	0.721390055714061	PWY-5177	2324.48917870115	-3.47222535477636	0.51067088490626	-6.79934074450657	1.05098971811489e-11	5.53432560425054e-11	PWY-7024	2.441702420605	-2.26837457751125	1.80607601838116	-1.25596849436297	0.209127393062961	0.326715037560996
UDPNAGSYN-PWY	28884.8847949019	-0.243356795248099	0.255744901424885	-0.951560691502488	0.341319824912031	0.448048315054802	P42-PWY	19072.0020361972	0.0716395005928689	0.168074681294164	0.426236123378307	0.669935797786851	0.726403920532042	SALVADEHYPOX-PWY	16331.6159955819	1.16260286643625	0.144951523554951	8.02063226327875	1.05202240278126e-15	7.95711490103642e-15	PWY-7315	2907.85572754569	-0.229773987190476	0.183930162377053	-1.24924582363737	0.211575176453493	0.329367030010934
P461-PWY	2210.14916698528	0.175455776649077	0.188892644838775	0.928865053474333	0.352959025749973	0.461896996660458	PWY-5918	18706.1233307362	-0.0797161639741222	0.187379950508497	-0.425425258987394	0.670526695875731	0.726403920532042	PYRIDOXSYN-PWY	12450.9688705296	1.24230945426576	0.254493372549936	4.88150022068649	1.05281805488317e-06	3.47597072088412e-06	PWY-7007	909.222069982176	-0.337791407686028	0.270926085153162	-1.24680282260405	0.212469805290213	0.329590970043829
CENTFERM-PWY	4285.35252735245	-0.242945380764588	0.263651930500951	-0.921462552172404	0.35680898376961	0.465498489594814	PWY-5675	0.213352337148344	-1.26526231800596	3.01287863282059	-0.419951306442587	0.674521025938073	0.728771005318102	PWY-7221	32086.3436018492	-0.973537606418437	0.104366435569844	-9.32807181832832	1.078143497994e-20	1.72502959679041e-19	HEXITOLDEGSUPER-PWY	3494.89360638631	-0.233059551200605	0.187235988683922	-1.2447369378012	0.213228463483609	0.329603153060931
PWY-6944	83.4360881696439	0.245276155289635	0.266936357444326	0.918856305817358	0.358170736884372	0.465841694598079	PWY-5676	4760.94015543395	0.0970367351309857	0.232192544819589	0.417914947296788	0.676009303575615	0.728771005318102	GLYCOGENSYNTH-PWY	26733.3627108919	-1.25913127231453	0.286239739855278	-4.39886953834973	1.0881621300999e-05	3.16556256029063e-05	PWY-1361	236.166088166895	-0.41778743239732	0.346031172161582	-1.20736935284614	0.227289932720864	0.350106247243717
PWY-5189	21229.7188857645	0.304248683552188	0.337604776825881	0.901197804168224	0.367483158265123	0.475838101674818	THISYN-PWY	14266.4160320014	0.0389888618495156	0.103824948666303	0.375524980752239	0.707270071568047	0.760202220668533	PWY-5121	28314.5203952802	-0.947834160217307	0.155515117663221	-6.09480399371789	1.09571623238036e-09	4.5581795267023e-09	PWY-6486	4.62396565266027	-2.72095343901445	2.26305854044194	-1.20233453549243	0.229233941595001	0.351866085175544
PWY0-1415	3842.51935479467	0.133384874574462	0.14829436577105	0.899460164119744	0.368407605210041	0.475838101674818	PWY-7234	20306.426642946	0.0546428589085018	0.147081609809578	0.371513875726858	0.710254822966146	0.760202220668533	POLYAMSYN-PWY	9410.63842940467	-1.45095417992027	0.329963470238393	-4.39731761480136	1.09596910505743e-05	3.16613297016591e-05	CALVIN-PWY	26121.2481349747	0.198879245120353	0.166876608621794	1.19177425022514	0.23334977499589	0.355847192336123
PWY-6397	69.1575654948683	0.251126057869718	0.279697953859332	0.897847318525671	0.3692669538447	0.475838101674818	PWY-7084	89.7647586366631	0.218730451740773	0.588903199660901	0.371420042999802	0.710324699402951	0.760202220668533	PWY-7527	1233.72720882868	1.90628202433543	0.280779868418205	6.78924039346061	1.12725475847064e-11	5.86172474404735e-11	PWY-3081	8.64524783310132	-1.78703059938298	1.49978817683186	-1.19152199423114	0.23344872754625	0.355847192336123
PWY-6467	20787.9437926374	0.300013815364441	0.33490187794952	0.895826016865937	0.37034569234125	0.475838101674818	PWY-7446	322.383309735529	0.0996395793078954	0.28305181160736	0.35201887153477	0.72482410973838	0.773846030203777	PWY-6608	14694.4376294873	0.946302431080047	0.139505865658128	6.78324475186621	1.17506313319399e-11	6.03489214084815e-11	DHGLUCONATE-PYR-CAT-PWY	404.965228887246	0.243410604398671	0.20572295044628	1.18319615711633	0.236731415644456	0.359602392622547
P105-PWY	15629.9895715025	0.203459562376382	0.228587253952289	0.890073960199233	0.373426174097155	0.477637345556124	NAGLIPASYN-PWY	17658.2192203309	0.0675868847169424	0.199872421123935	0.338150127650847	0.735250056690111	0.783085602547058	PWY-2942	35629.1196668642	-0.910884099816892	0.113779982511701	-8.00566215347427	1.18825540168843e-15	8.82704012682837e-15	PWY-7196	20646.0841858796	0.209918187968037	0.179332125050054	1.17055540333025	0.241777532114973	0.365079446681553
ENTBACSYN-PWY	2263.07053389539	-0.1840009605013	0.206973464501916	-0.889007491584008	0.373999053595833	0.477637345556124	PWY-5121	20571.6012812815	0.0338411258012579	0.108773307415436	0.311116087258512	0.755712371760479	0.802944394995509	AST-PWY	5791.98795682446	4.0623382898625	0.277138095077927	14.6581735315754	1.19442890830887e-48	1.24220606464122e-46	THRESYN-PWY	23213.8245663031	-0.189880142055704	0.162290479183174	-1.17000173399814	0.242000271034925	0.365079446681553
PWY-7376	1460.78276346311	0.144263609040154	0.163565398667509	0.881993442472568	0.377780353421952	0.479291656156577	PWY-5097	26235.3196814403	-0.0290334432157514	0.0961642013085665	-0.301915295096046	0.762716635729058	0.808443052739194	UDPNAGSYN-PWY	28008.5947465032	-0.638416536618583	0.1119953451073	-5.70038456515252	1.19537455093847e-08	4.69128125651323e-08	LIPASYN-PWY	35.4702601133416	-0.982058164551165	0.848130326100592	-1.15790950320846	0.246900968970296	0.37119700471904
PWY-1269	20926.9414740053	0.292612506140261	0.332174632218835	0.880899616523062	0.378372155066505	0.479291656156577	PWY-6944	207.466555052821	-0.107706062297291	0.373342500298227	-0.288491297431328	0.772970691126961	0.817351783440471	PWY-6505	452.332860671079	1.93903576692541	0.443168054377447	4.37539607779112	1.21212180302152e-05	3.45696163273688e-05	PWY-6957	150.927439793281	-0.958413775518489	0.841736781870496	-1.13861458375232	0.254863942970917	0.381045614626272
PWY-6948	10.7699640244454	0.57822265396652	0.658131103117739	0.878582779673121	0.379627536098429	0.479291656156577	PWY-7187	18520.3176775747	-0.0290596286500409	0.108206514582484	-0.268557108249609	0.788270522635741	0.831540742255364	PWY-6387	32530.8781267068	-0.942511756588607	0.110213691351598	-8.55167579481442	1.21314130570364e-17	1.17364368179701e-16	PWY-181	4331.38199917689	0.171842762028211	0.151025553353127	1.13783898295945	0.255187723690487	0.381045614626272
PWY-1882	100.645984220261	0.399157835441114	0.454499867375638	0.878235317748103	0.379816029407099	0.479291656156577	PWY-1269	16929.9521705551	-0.0503735342457775	0.195913000436565	-0.257121957876849	0.797084627315326	0.838836679222319	PENTOSE-P-PWY	17182.815803801	0.692562072048161	0.158292982500091	4.37519125048872	1.21326057302785e-05	3.45696163273688e-05	ARGSYNBSUB-PWY	14081.3610204605	-0.152290101513681	0.134555175821395	-1.13180411369554	0.257716797878498	0.382273307323074
1CMET2-PWY	30346.0677444896	-0.207091541280226	0.23720799937187	-0.873037763602438	0.382642494557448	0.479411356219445	PWY-7197	20438.2549403103	0.032195783970141	0.141547704510372	0.227455359177385	0.820069677725707	0.860975766163332	PWY0-781	15754.3795844877	0.48542333201722	0.0716245469281642	6.77733197396801	1.22415389139711e-11	6.21034169294141e-11	P381-PWY	2389.69779302327	-0.158951516793928	0.14045107062592	-1.13172164573443	0.257751478286173	0.382273307323074
PWY-7323	22560.3154024959	0.272641422109051	0.312504561103212	0.872439817027197	0.38296848679068	0.479411356219445	PWY0-166	21179.798015994	0.0327366069742591	0.146288715037804	0.22378080883272	0.82292786362739	0.861929184178451	PWY-6562	2000.51019655778	2.3051293007144	0.340216616275338	6.77547536023006	1.23997875026413e-11	6.21483325433586e-11	PWY-6891	2124.75711267412	-0.181322894952899	0.16121269574433	-1.12474327233174	0.260697839178565	0.385341250502997
THREOCAT-PWY	744.249422217909	-0.189369649817265	0.217696349777454	-0.869879766063388	0.384366114151082	0.479411356219445	PWY-7401	0.608967505666756	-0.640497262792103	2.98503945111405	-0.214569111491328	0.830103278461539	0.867389241323877	PWY-5419	735.756385101321	1.99393351762359	0.377180501954198	5.28641726518969	1.24735191943243e-07	4.551740337578e-07	PWY-6919	1.03066044599766	-3.32530999744611	2.97459131589304	-1.11790482937243	0.263607642243229	0.387839057805431
PWY-5005	452.545823022382	-0.218114088960798	0.250776115051833	-0.869756232230155	0.384433634704272	0.479411356219445	PWY-6700	19638.5856962492	-0.0297147807955721	0.146062155501108	-0.203439287155712	0.838791695085401	0.874400776480535	PWY-5304	2979.35331114025	-2.06368155056465	0.390647912758564	-5.28271490302339	1.27283389515683e-07	4.60433826421949e-07	PWY-7237	1870.62513588751	-0.281922626896717	0.252477403915466	-1.11662518120279	0.264154620236501	0.387839057805431
PWY-6107	45.567592552867	-0.507231611407972	0.588654455390583	-0.861679728681259	0.388863783649181	0.483513912807192	PANTOSYN-PWY	22247.4266532297	-0.0240899613769223	0.13330257124282	-0.180716404434846	0.856590181917079	0.890853789193763	NAD-BIOSYNTHESIS-II	3532.92919685036	1.95206592885894	0.447386584121738	4.36326434037137	1.28135958940805e-05	3.61223765988459e-05	PWY-5519	3.3077606641404	-2.50399171940172	2.29239221923817	-1.09230510310922	0.27469901806948	0.401901138935834
PWY-6572	83.5820725688434	0.250663484429081	0.295567612976227	0.848074935900511	0.396396239160204	0.491438612292183	PWY-5532	17.986337530868	-0.188136931456724	1.08361515898437	-0.173619693206449	0.862164354136262	0.894546113916028	PWY-5838	3709.80375508464	-0.790009630792197	0.181085927915123	-4.36262298173984	1.28512301361279e-05	3.61223765988459e-05	P461-PWY	2559.43114206591	0.181339574905395	0.16631463320902	1.09034046738084	0.275563195489034	0.401901138935834
PWY-5659	25608.8633579229	0.224198162145581	0.267150509975478	0.839220416109857	0.401345632663676	0.495113113870981	PWY0-41	890.055588461601	-0.0410649890133444	0.264785998489919	-0.15508746401826	0.876752364874818	0.907551628277915	PWY0-1298	14616.1881836342	-2.02029987517579	0.332991148393542	-6.06712786487682	1.30217885281878e-09	5.36342973042191e-09	DTDPRHAMSYN-PWY	16607.8800492259	0.197669163907035	0.181665714814583	1.08809284189252	0.276554123437334	0.402010795327781
LACTOSECAT-PWY	538.025154211097	0.260700399222714	0.31087688984068	0.838596910038308	0.401695545216079	0.495113113870981	GLYCOGENSYNTH-PWY	16401.6009449735	-0.0273320939150318	0.198230951527558	-0.137880052052478	0.890335215972857	0.919458330514025	PWY-6317	19757.391669612	-2.26882966434446	0.28385280347362	-7.99297958864556	1.31715942962168e-15	9.61295303022136e-15	SULFATE-CYS-PWY	12851.5289435998	-0.137727282440209	0.12846382842252	-1.07210943447226	0.283670881791437	0.410995105961851
PWY-5188	23051.1641406027	0.279658327979605	0.337669586839573	0.828201113985641	0.407556613066541	0.500515615283162	PWY-6467	16691.4367334419	-0.0263385601978354	0.202840487207581	-0.1298486340692	0.896686184179557	0.923858492791059	PWY0-845	12443.0516534884	0.913017566171188	0.188793356001028	4.83606831040293	1.32432426915503e-06	4.33794406274405e-06	PWY-1422	10.5594901620648	-1.02075851081617	0.971004102678955	-1.0512401626316	0.293148301493103	0.423329290643001
PWY-6486	0.527291358545598	2.47071959227818	2.98886049250481	0.826642661467146	0.408439629452769	0.500515615283162	PWY-5188	21452.3745177426	-0.0182404844951546	0.143572158960084	-0.127047504385762	0.898902800086822	0.923858864741291	ORNDEG-PWY	7653.92032549854	3.5433584970873	0.313607344233315	11.2987101936335	1.33159340521056e-29	4.26109889667378e-28	PWY-5913	19378.3194792395	-0.202678073672955	0.196000223275453	-1.03407062648147	0.301103147002092	0.433391086996454
PWY-5656	12.4383731512843	-0.66800764872634	0.820944719730564	-0.813706005619455	0.415813392875119	0.508083223570751	PWY-6143	32.7148696812657	0.0504248605486256	0.404803360671741	0.124566309096222	0.90086690204411	0.923858864741291	GALACT-GLUCUROCAT-PWY	4611.70634813516	-1.83022613549369	0.202138241770366	-9.05432895559104	1.37410058794809e-19	1.90541948195469e-18	PWY-5154	11062.5874094055	0.180782541919302	0.176386474941595	1.02492292552001	0.30539955634293	0.438138579197863
PWY-7084	17.6491352285423	-0.453624759320503	0.568824823100326	-0.79747708063805	0.425174008599295	0.518028102431325	PWY-6612	22750.358035918	-0.0154352867517545	0.136938483630341	-0.112716939333295	0.910254971191849	0.930305786081669	PWY-5420	1004.02398514165	1.83650820727739	0.323723732425118	5.67307251006753	1.40258825901948e-08	5.45305341824394e-08	PWY-5863	2946.76561233531	0.157337568263052	0.154657147838548	1.01733137111323	0.308995817687708	0.441853954283074
HEXITOLDEGSUPER-PWY	2918.68193115313	-0.171484463542933	0.216018177977395	-0.793842745775207	0.427286984238549	0.519110834719612	PWY-7185	25.5132173984225	0.188429147402199	1.69268606741339	0.111319606765677	0.911362908084531	0.930305786081669	P562-PWY	5838.10482685744	3.32599633409432	0.299917565130726	11.0897017073495	1.40756334739196e-28	3.6596647032191e-27	PWY-6317	16136.7949944033	-0.239287075022713	0.2375733651278	-1.00721339235142	0.313832238676638	0.447312833698195
NAGLIPASYN-PWY	21945.2841559561	0.250537941158032	0.319620336015611	0.783861078056672	0.433121630219635	0.524695917751787	ARG???SYN	8568.50351708669	0.0204209714044532	0.193485204738841	0.105542805880256	0.915945105460132	0.931501136637743	GLUCUROCAT-PWY	4607.08930636987	-1.26587531876959	0.240594044650342	-5.26145740892841	1.42917997625054e-07	5.12533508724332e-07	GLYCOLYSIS-TCA-GLYOX-BYPASS	12505.8944603311	-0.150886119717376	0.151755753501693	-0.994269516876619	0.320091672066145	0.454758071317274
PWY-7002	0.795528483057032	2.27672571768659	2.98290082748034	0.763258937981433	0.445308985469661	0.537883539665429	P461-PWY	2836.12639429338	0.025916077914721	0.247929850820422	0.104529881452203	0.916748856193254	0.931501136637743	PWY-7208	38712.7755530062	-0.833780797237993	0.112780567617422	-7.39294733882143	1.43609364400911e-13	9.19099932165828e-13	GLCMANNANAUT-PWY	5734.80842573856	0.23061287482724	0.233598511387985	0.987218940125066	0.323535318666775	0.457764853670268
PWY-7046	11.9646032124315	0.447219484447173	0.587528343173955	0.761187931855673	0.446544825382621	0.537883539665429	PWY-7184	22280.9729740829	-0.0126143267557164	0.154783273527445	-0.0814967048327722	0.935046945326263	0.947914563839927	GLUCARDEG-PWY	862.905467942787	1.01894362904931	0.234933298460604	4.33716138038296	1.44334652226107e-05	4.0297459950376e-05	PWY-7527	907.244292239068	-0.234086038200357	0.237488511651984	-0.985673102972607	0.324293552372331	0.457764853670268
P261-PWY	40.0515479999396	0.293353339420377	0.38822605949504	0.755625059796184	0.449874026683017	0.540358604287816	FERMENTATION-PWY	19943.6579133853	0.0115714515274109	0.157880459312477	0.0732924870994244	0.941573370048595	0.95234652073565	CODH-PWY	872.50610613286	1.81600416101072	0.376977952539755	4.81726888476113	1.45536509957493e-06	4.72993657361853e-06	FUC-RHAMCAT-PWY	1783.20291088704	-0.174182466674325	0.179533414886527	-0.970195251866709	0.331949177014667	0.467069515094355
PWY-5519	0.420537354158789	2.17629356463722	2.99461468625002	0.72673575489689	0.467387845776503	NA	RIBOSYN2-PWY	23604.2932114764	-0.0078009435129817	0.12716407307538	-0.0613454989630403	0.951084056077767	0.95734120321416	P441-PWY	10405.7804672513	-2.06161536761445	0.268112531542416	-7.68936593807921	1.47865980828948e-14	9.92133032658751e-14	PWY0-781	14171.230019905	0.0563266279298271	0.0590794871132896	0.953404145533903	0.340385341816611	0.477409473027132
P341-PWY	140.856966706164	-0.297859889244524	0.420229999412084	-0.708802059970112	0.478447319263729	0.573055546236783	PWY-7211	23158.6020415816	0.00941965089361613	0.154079874891035	0.0611348555434489	0.951251810345273	0.95734120321416	PWY-6892	14262.525236702	-1.5478311069049	0.209545041301894	-7.38662722481186	1.50600046940062e-13	9.49236659500994e-13	PWY-7371	1361.74803574919	0.190300059844514	0.200886952743498	0.947299250875184	0.343486312463366	0.48022449417649
PWY-1422	4.54183691304999	0.707487718688227	1.01612743508868	0.69625884929136	0.486266738965672	0.580742411696219	PWY-6263	3156.18854462404	0.0139366125309206	0.236501813105307	0.0589281424439442	0.953009342566132	0.95734120321416	PWY-6121	33785.8270995761	-0.889175559591076	0.107740090288865	-8.2529683909405	1.54507929192086e-16	1.33906871966475e-15	SUCSYN-PWY	590.575002881604	-0.285559197386405	0.302830847208266	-0.942966015579043	0.345698286091111	0.481782690774596
PWY0-166	24943.9207336739	0.199983423756527	0.288109094444581	0.694123953782354	0.487604477744938	0.580742411696219	GLYCOLYSIS	22947.7066833453	0.000408777319615594	0.0590248068048164	0.00692551728237487	0.994474280856339	0.996464765438536	TCA-GLYOX-BYPASS	13663.5407322137	1.80851217480932	0.268287770423863	6.7409415343535	1.57363524816161e-11	7.79324122899082e-11	PWY-5837	2663.67059688054	0.14749383924753	0.156912586395472	0.939974559311621	0.347230610445844	0.482386829068752
PWY-6353	11211.5949894244	-0.0734381711768498	0.107830557841252	-0.681051574313152	0.495838857096083	0.588895449324199	PWY-6993	0.075098421933379	0.0134083549897612	3.02618800583873	0.00443077395187978	0.996464765438536	0.996464765438536	TRNA-CHARGING-PWY	31666.8136248421	-0.83332759277208	0.130267331257021	-6.39705737985759	1.58399815210384e-10	7.32159145861329e-10	PWY-7377	2515.17945379829	-0.232869456707679	0.251682602043839	-0.925250513212341	0.354835613641346	0.491396953907101
PWY-7200	18089.8163321499	-0.102195923295976	0.151660644649159	-0.673846029946587	0.50040920722997	0.592663418618735	PWY0-1296	11717.624150345	1.1995332628331	0.245221227576819	4.89163713389099	1.00000681875333e-06	4.55673210194817e-06	PWY-6385	32078.8112403933	-0.952465082224991	0.111798561127972	-8.51947531895993	1.60277759835464e-17	1.51535336571712e-16	PWY-7347	186.814602520232	-0.295610906465653	0.320460420694253	-0.922456838274239	0.356290334021912	0.491859926527105
PWY-6165	56.8698567126622	-0.211947897588643	0.318037164335235	-0.666424938203871	0.505139526887775	0.596158880449265	TEICHOICACID-PWY	1335.32072525891	1.28208501853807	0.209946445872419	6.10672408961461	1.01696817055641e-09	9.56382832736031e-09	PWY-722	5603.49607870566	3.99776091501742	0.409440098059175	9.7639701972708	1.60736642334274e-22	2.90723666135035e-21	PWY-3941	17.0937830605959	-0.758709883892212	0.833002407542734	-0.910813554705469	0.362393619316894	0.498717237868704
ECASYN-PWY	406.408132090094	0.142718270862974	0.215175895478525	0.6632632830252	0.507161947770096	0.596158880449265	SALVADEHYPOX-PWY	19584.581751119	-0.602218277205731	0.136652876308419	-4.40691987958273	1.04850949800135e-05	3.83009254641815e-05	PWY-5005	331.547854242775	-2.04298170939873	0.24769620865553	-8.24793290332469	1.61157805986096e-16	1.3681968834738e-15	VALDEG-PWY	29.7581137087569	-0.622635241951322	0.697117690874203	-0.893156564669191	0.371773334916267	0.510026543838253
PWY-7644	1.66674561915052	1.6683762642714	2.51787567979106	0.662612645120687	0.507578669439115	0.596158880449265	PWY-7254	17323.9443368755	-1.39715623441598	0.205548657331562	-6.79720438242652	1.06668723854197e-11	1.38669341010456e-10	COA-PWY	31377.0694460501	-1.00518663364428	0.114474473337372	-8.78088017650764	1.62200277027349e-18	2.04470652252658e-17	PWY-4361	607.278256290283	-0.228525233609429	0.257762850477148	-0.886571642059369	0.375309567054961	0.513273831579838
PWY-7237	1530.00669217731	-0.174572347851848	0.265580633754611	-0.657323334852601	0.510973035338602	0.598487754098252	CHLOROPHYLL-SYN	630.577519609985	3.92813097992006	0.458547315046235	8.56646817248072	1.06707373289493e-17	3.14431059959707e-16	ARGORNPROST-PWY	8527.95961908173	2.70887199952707	0.259468587371939	10.4400768777609	1.62678909960205e-25	3.75969036352474e-24	PWY-6478	1931.49717252238	-0.30057698090645	0.339913482189485	-0.884274960117333	0.376547801878784	0.513367965915485
PWY-5178	468.789446046108	0.124590644797549	0.192469931905641	0.647325239656809	0.517421469664613	0.604371083024231	PWY-7007	8114.22714483615	-3.62835174294375	0.320598232275959	-11.3174415129669	1.07565479567389e-29	1.18859854921965e-27	PWY-6163	34133.292913862	-0.553176402746737	0.128400425045751	-4.30821317413577	1.64578724668499e-05	4.56431663080638e-05	TRPSYN-PWY	19684.2274239688	-0.134706184570165	0.153101451190792	-0.879849168786103	0.378941024459399	0.515031299497449
COLANSYN-PWY	23513.3981217525	0.192715200326291	0.301854214227357	0.638437998354856	0.523188602310048	0.609428481811705	PWY-7255	440.920627698814	2.33787335279596	0.362288838087156	6.4530648118768	1.09610452746725e-10	1.21119550285131e-09	ARGDEG-PWY	1279.2523946915	1.37299724869407	0.186226374746305	7.37273251742397	1.67165680321849e-13	1.02266063255719e-12	PWY-5100	15365.1830163689	0.211250249159089	0.240837563317721	0.877148258141113	0.380406115779798	0.515426805022627
PWY-5789	0.337296768993853	1.89671124105158	3.00119472636107	0.631985397145933	0.52739641936834	NA	PWY-6396	6356.85221426415	-2.82185018957085	0.295182482989044	-9.55968037465009	1.18120935496823e-21	6.5261816861995e-20	ORNARGDEG-PWY	1279.2523946915	1.37299724869407	0.186226374746305	7.37273251742397	1.67165680321849e-13	1.02266063255719e-12	PWY-6396	1397.48156693269	0.158930934420091	0.189739862708404	0.837625431743562	0.40224110500046	0.543334907985237
PWY-7295	156.386481583455	0.284593526370863	0.452208874496027	0.629340869720954	0.529125920251369	0.614655863524878	PENTOSE-P-PWY	18235.6348530832	-0.639758941055426	0.146109288152565	-4.37863293391315	1.19426085645798e-05	4.32674834880679e-05	REDCITCYC	18042.3702005955	1.43322749274994	0.150501240170575	9.52302779117002	1.68205358231525e-21	2.91555954267977e-20	PWY0-1479	13865.3769233497	-0.229104522849981	0.274238784316762	-0.835419845594678	0.403481359778571	0.543338395530038
PWY-6125	27201.2913842769	0.168625097198205	0.272235484995394	0.619408954718222	0.535646983474815	0.620530931675741	PWY-5531	739.629193888051	3.37996584079507	0.455770076618664	7.4159450437617	1.20760570094896e-13	2.32070312964974e-12	PWY-5840	3659.3642708202	-0.781406202420361	0.181650131612961	-4.30171008125274	1.69484977586164e-05	4.66925501164531e-05	GLYCOL-GLYOXDEG-PWY	929.509857404159	-0.160725551225613	0.193912647720331	-0.828855431118749	0.407186217608834	0.546650610184336
PWY-7024	0.345695697711737	1.84947590793359	3.00222505458171	0.616035065429589	0.537871376951415	NA	PWY-7159	739.629193888051	3.37996584079507	0.455770076618664	7.4159450437617	1.20760570094896e-13	2.32070312964974e-12	PWY-6126	36752.8900102809	-1.00977300126938	0.131647871478098	-7.6702569508492	1.71652135511469e-14	1.13344902179002e-13	PWY-7664	13019.9572544994	0.155437301636076	0.188736160828013	0.823569267034733	0.410184344463533	0.548996729327717
PWY-6969	27914.4008944279	0.121335395652488	0.204128725016033	0.594406277915847	0.552240410559298	0.638010719556247	FUC-RHAMCAT-PWY	1647.13555791635	1.07896817058282	0.246657477607591	4.37435824386138	1.21790233445281e-05	4.37652708803367e-05	PWY-7237	10578.5518914339	3.4551339576412	0.306419272564977	11.2758376087735	1.7272683627123e-29	5.13245456348798e-28	GLUTORN-PWY	13183.6684945097	-0.112186242217525	0.138294255871254	-0.811214041470854	0.417242763362456	0.555289914217128
PWY-6470	1540.21751485008	0.160626841860651	0.283956800903087	0.565673515653785	0.571615742257937	0.658600746514579	PWY-6383	957.236137009854	1.93852615965406	0.301435757033139	6.43097613479526	1.26787068455159e-10	1.36682644529708e-09	GALACTUROCAT-PWY	7903.29026065531	-2.08418458060146	0.237586477644689	-8.77231987806293	1.75022353229572e-18	2.14144996892653e-17	P105-PWY	19130.85165868	0.153018548222865	0.188699286001465	0.810912173889608	0.417416108637021	0.555289914217128
PWY-1361	182.918178470459	-0.188541901921338	0.337605240181846	-0.55846852916081	0.576524488716053	0.662102680600936	SO4ASSIM-PWY	20287.9655678173	-1.29820554629996	0.228197320474074	-5.68896051716548	1.27815014194843e-08	9.41570604568675e-08	NONMEVIPP-PWY	31025.1414930996	-1.01239826409938	0.122953638377616	-8.23398378004965	1.81088220587653e-16	1.47711176008752e-15	PWY0-1298	9349.38055721185	-0.156500955750477	0.194150251521987	-0.806081653377378	0.420195769446617	0.557298920806843
PWY0-781	12168.9270712926	0.0371461747958932	0.0667337054167446	0.556632882348124	0.577778282599874	0.662102680600936	ARGSYNBSUB-PWY	22553.2835800261	-0.664449187927655	0.13741007349935	-4.83552021337647	1.32797878441913e-06	5.98945533380872e-06	PWY-7560	31025.1414930996	-1.01239826409938	0.122953638377616	-8.23398378004965	1.81088220587653e-16	1.47711176008752e-15	P4-PWY	14415.712461496	0.0552457306025518	0.0700783084971558	0.78834280945571	0.430496213485265	0.569149529725674
METHANOGENESIS-PWY	22.542136190901	-0.258543314043552	0.481569017682371	-0.536876967890986	0.591352601414527	0.675831544473745	GALACTUROCAT-PWY	5535.5518471738	1.28809412934599	0.212542505261762	6.06040720071312	1.35777369540217e-09	1.2502832778495e-08	CALVIN-PWY	34365.0436826653	-0.87939151173069	0.156253085231687	-5.6279945476069	1.82316850908529e-08	7.02257499795814e-08	PWY-5507	2494.23083439016	-0.164176451921883	0.208810776473643	-0.786245110020013	0.4317239029582	0.569149529725674
PWY-6147	26156.6432707171	0.138119733526055	0.25933336545154	0.53259530753232	0.594313751105577	0.677389866851518	PWY0-1297	11773.7020138898	1.09700893718688	0.20821227025729	5.26870455728328	1.37389882775642e-07	8.31867509408683e-07	FAO-PWY	20100.0688151132	2.12586445487048	0.301738910551591	7.04537724678702	1.84959706093058e-12	1.01241102282516e-11	GALACTUROCAT-PWY	7130.8152835407	0.173717708726553	0.224107222978226	0.775154439102711	0.438248406560144	0.570436764336816
PWY-6404	131.956791178496	0.371512422820329	0.724248388591826	0.512962719244249	0.607977399186065	0.691105676286572	PWYG-321	25323.3395633434	-1.26815430917008	0.178988570041663	-7.08511336156769	1.38930528084684e-12	2.11749287632518e-11	PWY-5097	35459.4579027061	-0.858453540326335	0.116659074766003	-7.35865205555794	1.85776560398481e-13	1.12004419022852e-12	PWY-5532	16.546478998265	0.554904917641944	0.716133784916369	0.774862084892065	0.438421158356317	0.570436764336816
PWY-6919	0.217983311572158	-1.53101233786122	3.02120203389976	-0.506756026469701	0.612326013992317	NA	DHGLUCONATE-PYR-CAT-PWY	5760.34291009146	-4.64873271951701	0.296056447731405	-15.7021836718602	1.46124298445817e-55	6.45869399130512e-53	HISDEG-PWY	9938.03970412993	1.79191636030973	0.204489514487226	8.76287649664143	1.90330149460982e-18	2.26220977645053e-17	PWY-7234	17089.4363759448	-0.121527934683577	0.157007972664142	-0.774023972295595	0.438916615118093	0.570436764336816
PWY-7315	2232.43935953909	0.100782681185676	0.213088908297282	0.472960709175316	0.636241211115421	0.72130019655866	PWY-7323	20612.9738269918	-0.72874940475059	0.151359985452866	-4.81467676262114	1.47438346661807e-06	6.42651354368632e-06	PWY-7198	942.030536612437	-1.59038319019239	0.372045843572393	-4.27469683553373	1.91397549256449e-05	5.23824871649228e-05	PWY-5177	1508.7480811373	-0.344949689482412	0.446474902646347	-0.772607121784058	0.439754928407032	0.570436764336816
PWY0-162	30305.1813020891	0.119197389951103	0.254566210485069	0.468237279896559	0.639614915264241	0.723191264192102	PWY-5845	3666.67996000018	1.04192828980322	0.216550892467563	4.81147077220794	1.49823647189276e-06	6.42651354368632e-06	PYRIDNUCSAL-PWY	24272.4705968911	-1.0300918744001	0.153714068967542	-6.70135063965823	2.06501859333169e-11	1.01064439391292e-10	PWYG-321	13289.222785207	0.144991114190777	0.187965507399952	0.771370855197732	0.440487145043724	0.570436764336816
PWY-5345	9514.31165705372	-0.0553819574036032	0.122280255954785	-0.452910054621424	0.650613510520289	0.733670554416496	PWY-5850	3666.67996000018	1.04192828980322	0.216550892467563	4.81147077220794	1.49823647189276e-06	6.42651354368632e-06	PWY-5941	406.002831522609	-1.45216459902627	0.305977732754157	-4.74598130378667	2.07497878943498e-06	6.69140446825544e-06	PWY-6581	25.3907761015383	-0.353678507700082	0.458516055620337	-0.771354685108206	0.440496726902461	0.570436764336816
PWY-7539	26403.874559756	0.115161128608157	0.25740641799274	0.447390276847739	0.654593294933665	0.73496805929091	PWY-5896	3666.67996000018	1.04192828980322	0.216550892467563	4.81147077220794	1.49823647189276e-06	6.42651354368632e-06	GLYCOLYSIS-TCA-GLYOX-BYPASS	14090.2564587863	1.06035846673224	0.176979150993338	5.99143153744788	2.08001887279204e-09	8.4832142262891e-09	GALLATE-DEGRADATION-II-PWY	229.612414785404	0.313510489475156	0.409369531053094	0.765837380883372	0.443773068958437	0.572989344919864
PYRIDNUCSYN-PWY	26873.9696573293	-0.118580091628589	0.26557266806577	-0.446507136793244	0.655230958518783	0.73496805929091	PWY-5088	491.698622238174	3.24329518371397	0.536609601091847	6.04404985880758	1.50293033247284e-09	1.35570450398571e-08	PWY-6478	3964.05936269028	-3.58640174474979	0.42255885870325	-8.48734246338072	2.11416050483698e-17	1.95442393336041e-16	PWY-6210	148.946233797751	-0.19294422352806	0.254740214497573	-0.757415643653302	0.4488008868093	0.576424509388964
PANTO-PWY	24948.0345431644	0.113786727203579	0.278218881352933	0.408982764398492	0.682552309776522	0.763594140752626	PWY-3661	968.208970989283	1.5590872087496	0.324193291016584	4.80912854137331	1.51589708117464e-06	6.42651354368632e-06	PWY-6185	1061.25177975264	1.25691152105961	0.139554623081781	9.00659177964349	2.12559546342115e-19	2.85241197671999e-18	HISDEG-PWY	6527.83512238567	-0.142923620491212	0.188876259833011	-0.756705054502737	0.449226585955749	0.576424509388964
PWY0-1261	19325.0669712175	0.0552013335905458	0.140661333523178	0.392441420878821	0.69473208614485	0.775174748751096	PWY-5860	2659.93271387421	1.11340496403696	0.231587193059021	4.80771388663621	1.52666045721055e-06	6.42651354368632e-06	P122-PWY	6888.07226074069	1.14140035188631	0.241199299088605	4.73218768130422	2.221128973316e-06	7.10761271461119e-06	PWY0-862	11756.4156984255	0.149441254203503	0.197989494557771	0.754793856801823	0.450372680456525	0.576424509388964
PWY-5741	291.508566260383	0.0821297734169008	0.215735084244503	0.380697343246308	0.703427840470599	0.782817334276992	PWY-5862	2659.93271387421	1.11340496403696	0.231587193059021	4.80771388663621	1.52666045721055e-06	6.42651354368632e-06	FUC-RHAMCAT-PWY	1732.98837830461	-1.32838732952294	0.280821594211706	-4.73036033162568	2.24121675939434e-06	7.11714635044311e-06	PWY-5265	1113.84186857235	0.232642389341085	0.311799170136652	0.746128956145474	0.455589519012122	0.580289104634829
P4-PWY	12681.0309479081	-0.0291685586174974	0.0773656649680985	-0.377022011373198	0.706157247204403	0.783797572813264	PWY-5022	11724.7467436611	-1.78236883714019	0.202876951523949	-8.78546736704975	1.55715749302194e-18	5.73553009929748e-17	GLCMANNANAUT-PWY	5488.04752090087	-2.51564963448102	0.296744717929726	-8.47748749171253	2.30109092601312e-17	2.08098657656839e-16	PWY-5347	12623.0489518976	0.0882484766402398	0.118392319508338	0.745390216246456	0.456035856717576	0.580289104634829
PWY-7013	574.046561048929	0.0904913417574641	0.242669269712159	0.372899880832871	0.709222960712465	0.785145000893173	PWY-5177	1189.64022401757	2.2649642608774	0.432236211437595	5.24010761001317	1.6048298594131e-07	9.58560537649444e-07	PWY-6151	19130.1486729422	-1.8102542452131	0.258294483070688	-7.00848978147815	2.40904213607146e-12	1.30150847870874e-11	PWY-7014	0.457361604382125	-2.17989117844367	2.99605150271093	-0.727588019255085	0.466865816753291	0.592352871545361
PWY-5743	0.230463798474491	1.11821729618781	3.01903257082699	0.370389278669326	0.711092461065615	NA	ENTBACSYN-PWY	3792.86187222273	1.48256610356472	0.283326815934565	5.23270661364834	1.6704576674953e-07	9.84456385377228e-07	PWY-5897	3410.44492652738	-0.775594839964405	0.183704112668064	-4.221978641087	2.42167062325541e-05	6.49945147918871e-05	CODH-PWY	853.042392324969	-0.146024463964975	0.202053608232281	-0.722701590149805	0.469863238418288	0.594437929872129
PWY-5744	0.230463798474491	1.11821729618781	3.01903257082699	0.370389278669326	0.711092461065615	NA	PWY-5505	9598.55935108971	1.14882600897464	0.220089235126188	5.21981917160083	1.79097912765434e-07	1.04159575582003e-06	PWY-5898	3410.44492652738	-0.775594839964405	0.183704112668064	-4.221978641087	2.42167062325541e-05	6.49945147918871e-05	PWY-6545	7146.82513799257	-0.151590505914985	0.212167017756782	-0.714486669595181	0.47492629620472	0.599114994779283
PWY-1501	27.9014140491098	-0.278401666893704	0.776328931459155	-0.358613025499942	0.719884601169184	0.79487258045764	PWY-7237	11282.6834132818	-3.03114672919807	0.290594255715416	-10.4308556331772	1.79266671432964e-25	1.3205978128895e-23	PWY-5899	3410.44492652738	-0.775594839964405	0.183704112668064	-4.221978641087	2.42167062325541e-05	6.49945147918871e-05	PWY-6339	447.105853198328	-0.201714585871051	0.283194471800156	-0.712282922010556	0.476289597216332	0.599114994779283
P221-PWY	1368.1201099109	-0.0762500081517293	0.218805453680651	-0.348483124479233	0.727477385246974	0.797943450263673	TYRFUMCAT-PWY	10197.0860238282	-1.67714437225767	0.29805327685399	-5.62699524715936	1.83375778158231e-08	1.32872285157275e-07	ANAEROFRUCAT-PWY	18718.2955884645	-0.908708758218327	0.162921976548861	-5.57757018093752	2.43901395399312e-08	9.30853031982695e-08	PWY-6282	11945.7910393477	0.141290845891383	0.199025026795445	0.709914969822364	0.477756866733798	0.599243612846107
PWY-6760	0.150413011497539	1.05021084254283	3.02064106111757	0.347678132321449	0.728081921171739	NA	GLUTORN-PWY	20967.3617084012	-0.677694727546359	0.142316603649117	-4.76188097642648	1.91796799017461e-06	7.99756463827524e-06	PWY-5345	15811.7157804299	0.99261692650609	0.113640633671699	8.73470073542269	2.44302052337156e-18	2.82304593811825e-17	PWY-5420	702.142153119644	-0.132091215548172	0.186968325724391	-0.706489802678597	0.479883592005167	0.600196287436662
PWY-5529	345.759333469723	0.0664992399371474	0.191401207381441	0.347433753668135	0.728265479036789	0.797943450263673	PWY0-1241	8661.45460518489	-1.21593828440514	0.191122884618895	-6.36207582796669	1.99045127398966e-10	2.09471300738912e-09	PWY-7210	1298.3032722441	-1.54271386516954	0.366291988139288	-4.21170518363317	2.53450191135806e-05	6.75867176362149e-05	PWY-5789	1.68500933052997	-1.63825549892683	2.37746709856208	-0.689075991805591	0.490775447397302	0.611223843192573
PWY-7431	1345.96918106048	-0.078448007650368	0.225832610166859	-0.347372363948704	0.728311592575569	0.797943450263673	PWY-5757	21.4759762655002	7.98212862256443	1.00509372834153	7.94167588303978	1.99467606113385e-15	4.8980378834509e-14	DENITRIFICATION-PWY	5319.8738545322	3.45677440352932	0.4220018832354	8.19137198399911	2.58265022131743e-16	2.06612017705395e-15	SALVADEHYPOX-PWY	12901.6272563708	-0.0956963777966865	0.139103990892569	-0.68794847065598	0.491485231542091	0.611223843192573
PWY-7187	19565.1923421953	-0.0530355829064884	0.158789491767056	-0.333999323987331	0.738380068786613	0.806889559704958	ARGSYN-PWY	20775.0028685254	-0.743094269540251	0.142910243836998	-5.19972711254915	1.99581325883166e-07	1.1456486498748e-06	PWY-5651	432.725367893874	1.37377787386781	0.326577833721565	4.20658639997921	2.59256992995047e-05	6.86948465515539e-05	PWY-6609	16767.7429180403	-0.157229247220839	0.230394789637409	-0.682434040580011	0.494964537210961	0.61281852918723
PWY-7347	135.786118329153	0.087810872648604	0.267549107908922	0.328204692345661	0.742756900202979	0.808222116113987	TCA-GLYOX-BYPASS	17433.0712060212	-0.810649856596652	0.190112352198057	-4.26405673920718	2.00748431939925e-05	7.15571023527799e-05	P161-PWY	16665.2150241465	-1.59742617297398	0.310178664404595	-5.15001950904755	2.60459365472714e-07	9.26077743902985e-07	PWY0-845	10548.6192448952	0.0923582078547154	0.135523280191725	0.681493303025547	0.4955594028735	0.61281852918723
PWY-6703	23495.8892291042	0.0957032656830249	0.2942205937017	0.325277250239169	0.744971247171701	0.808222116113987	GOLPDLCAT-PWY	352.299238875933	1.23838072019565	0.260566219797875	4.75265259309624	2.0076514368709e-06	8.29328911305549e-06	PYRIDNUCSYN-PWY	25141.8438282083	-0.620657587598864	0.132117305442208	-4.69777661239357	2.6300885798622e-06	8.28876400926269e-06	PWY-7090	232.571814410715	-0.129033778466985	0.191229261475921	-0.674759592078602	0.499828516750822	0.616361569813513
PWY-622	6.24136089597036	0.872625994154193	2.68767049533484	0.324677446758769	0.745425205571901	0.808222116113987	PWY-922	1026.24140942485	1.960117262576	0.292405904930222	6.70341203623692	2.03608282896905e-11	2.57128174401235e-10	PWY-5505	11740.3004845308	-1.67213898512391	0.264661206602593	-6.31803582621289	2.64908610567304e-10	1.21101079116482e-09	GLYCOCAT-PWY	14809.4240962292	0.152684574338496	0.231234132938063	0.660302924998506	0.509059453442572	0.625986274681482
PWY-6141	0.686105132771915	0.96260191909308	2.98664951345683	0.322301600758951	0.747224220558214	0.808222116113987	PWY-5861	3295.36012400049	1.1392503305061	0.219289054361505	5.1951992488782	2.04500693070892e-07	1.15883726073506e-06	RHAMCAT-PWY	5313.21403420653	-2.70074373616184	0.386211125575469	-6.99292060045559	2.69221892775325e-12	1.43585009480173e-11	PWY-6590	5238.16983255707	0.133281587693761	0.206434558910872	0.645636023333214	0.518515102118563	0.635832764888405
PWY-6897	25942.927828517	0.0831620121573527	0.266547587798907	0.311996866466085	0.755042904757491	0.812309902017869	PWY0-1586	20331.2328814546	-0.666605158951533	0.156523838445193	-4.25880917292317	2.05518820174978e-05	7.26714548138721e-05	GLUCOSE1PMETAB-PWY	8930.64469279268	2.65470863434853	0.214140540721268	12.3970389978793	2.71159531300443e-35	1.25335961134427e-33	PWY-6737	15252.540501738	0.166370653763219	0.260290200112261	0.639173713384002	0.522709930585088	0.639191252163937
PWY0-1061	8493.53685137458	0.0318317485697367	0.102591742590995	0.310275932212606	0.756351131934121	0.812309902017869	PYRIDOXSYN-PWY	14208.106162871	-0.845898687723129	0.198731420491866	-4.25649193081549	2.07659527868553e-05	7.28456439030956e-05	NADSYN-PWY	672.773299412966	1.33012286704861	0.317121141983361	4.19436830584573	2.73633070286996e-05	7.20451628097407e-05	PWY-5989	12028.9381362239	0.125264775997059	0.197079930732415	0.635603917311786	0.525034615600598	0.640250545135174
PRPP-PWY	17773.2763146369	0.0287747911788194	0.0935597708079823	0.307555169602494	0.758420837113948	0.812309902017869	PWY-5838	4461.93505860222	1.05215420908563	0.202721846260757	5.19013726686501	2.10139109302709e-07	1.17357933478945e-06	PROTOCATECHUATE-ORTHO-CLEAVAGE-PWY	9704.9037801273	2.96487174951423	0.254914201378542	11.6308614172164	2.87184729495351e-31	1.19468847470066e-29	P125-PWY	935.161270381753	-0.14633976879348	0.231923503505649	-0.630982917132051	0.528051694191201	0.642145966066309
SUCSYN-PWY	432.94210462675	0.0759594270165582	0.247402922940286	0.307027201270747	0.758822667873835	0.812309902017869	PWY-7196	18158.4679609396	0.660888322218562	0.155448185898692	4.25150231504967	2.12341314983455e-05	7.3901465529675e-05	PWY0-1338	5523.11105128412	4.6448185373349	0.325260886179971	14.2802861785381	2.90406431110233e-46	2.41618150683713e-44	CENTFERM-PWY	4345.50756232927	0.133619625610183	0.212799466228832	0.627913349493537	0.530060705372385	0.642808424470931
CENTBENZCOA-PWY	2.1665869292493	0.269608576053827	0.887173699933994	0.303896042087232	0.761207093238272	0.812309902017869	PWY-5028	8776.43217686081	-1.73575138588609	0.309894981908657	-5.60109549110965	2.13001350863577e-08	1.51849350131776e-07	P124-PWY	10365.0421989111	1.47568078149544	0.266234589015208	5.54278385447185	2.97700254585374e-08	1.12584823552287e-07	FASYN-INITIAL-PWY	10417.4311865018	0.125615102768548	0.201087834444649	0.624677783792656	0.532182556954758	0.643603698355754
PWY-5941	569.458971915438	0.116518927307236	0.385566979923022	0.302201519773553	0.762498445762056	0.812309902017869	PWY-5910	1413.25632894416	1.91254519856791	0.285776839039632	6.6924429740182	2.19475288209157e-11	2.69466881634576e-10	PWY-5430	585.726531302923	2.06343411375757	0.402637732043619	5.12479072262913	2.97868410630335e-07	1.05011236290017e-06	METH-ACETATE-PWY	1261.06834520926	-0.170936026626448	0.279270912459555	-0.612079593685587	0.540485098042171	0.650572976788848
PWY-7098	181.993677911924	-0.114444535277464	0.395842506066503	-0.289116336733775	0.772492352291709	0.820894128751089	PWY-5897	4171.97603129691	1.07417917842839	0.207318622478954	5.1812961401354	2.20349327390522e-07	1.17357933478945e-06	METHANOGENESIS-PWY	79.4438507417729	2.27979555924042	0.44544629945064	5.11800313988925	3.0878746364354e-07	1.07945869643456e-06	PWY0-1415	4895.34885101637	-0.0924570772001242	0.151212343225373	-0.611438690969312	0.540909194824441	0.650572976788848
PWY-6338	163.84034885439	-0.113311059571181	0.402607041647437	-0.28144331283308	0.778370401224828	0.822684568003984	PWY-5898	4171.97603129691	1.07417917842839	0.207318622478954	5.1812961401354	2.20349327390522e-07	1.17357933478945e-06	PWY-6123	31843.231648582	-1.02867653836476	0.118130953135988	-8.70793395851621	3.09463515119454e-18	3.47937357539711e-17	HISTSYN-PWY	15280.7578812497	0.102962085795806	0.170465813528326	0.604004308340081	0.545840777791211	0.654710659700387
PWY-7097	163.84034885439	-0.113311059571181	0.402607041647437	-0.28144331283308	0.778370401224828	0.822684568003984	PWY-5899	4171.97603129691	1.07417917842839	0.207318622478954	5.1812961401354	2.20349327390522e-07	1.17357933478945e-06	PWY-5531	425.967172488501	-2.58956972632675	0.411559440352607	-6.29209166993742	3.13216411239862e-10	1.40105405457831e-09	PWY-6151	13195.8373534756	-0.108412416183114	0.185945968949021	-0.583031817230932	0.55987188155596	0.669710506820344
RIBOSYN2-PWY	28286.8715166522	-0.069108637757169	0.247416101657467	-0.279321504518917	0.779998104569815	0.822684568003984	PWY-6151	12497.7141631407	0.82662735622058	0.159541398131786	5.18127185733799	2.20378019881277e-07	1.17357933478945e-06	PWY-7159	425.967172488501	-2.58956972632675	0.411559440352607	-6.29209166993742	3.13216411239862e-10	1.40105405457831e-09	PWY-6630	16239.2806825335	0.0814633874109566	0.142437795282464	0.571922552222949	0.567374444709943	0.676840709857785
P381-PWY	1895.04326700706	0.0440004815977593	0.16746436163151	0.262745345750508	0.792746863463225	0.834056253370738	PWY-7376	7617.66793440864	-2.17087272082113	0.228637087318147	-9.49484069397882	2.20548345300656e-21	1.08313742914322e-19	OANTIGEN-PWY	26217.0633147274	-0.642874123772434	0.154501537704237	-4.1609561517963	3.16917935891684e-05	8.25372587165219e-05	P163-PWY	685.643484541149	-0.103003364368617	0.183386953977948	-0.56167225712797	0.574339339641254	0.683292601903822
DAPLYSINESYN-PWY	27209.590239932	-0.0683386253421522	0.266859269088179	-0.256084885399169	0.797885292645679	0.837384564558831	PWY-7315	2544.89369833414	1.45090048594107	0.242553315171311	5.98177965498567	2.20712716291089e-09	1.95110041201322e-08	PHOSLIPSYN-PWY	39489.6925997645	-0.535125775372484	0.12861830710545	-4.16057237430245	3.17450995063546e-05	8.25372587165219e-05	PROTOCATECHUATE-ORTHO-CLEAVAGE-PWY	3663.9105913675	-0.101874478684964	0.183004862338811	-0.556676349376748	0.577748578675982	0.685490881185827
PWY-841	29967.9704997267	0.0599076307433029	0.247768845466772	0.24178839204115	0.808944133897335	0.846894599438198	P441-PWY	7839.5486488428	1.40771331383124	0.200635237487963	7.01628154384245	2.27850701081131e-12	3.357000329262e-11	ANAGLYCOLYSIS-PWY	31108.1017922933	-1.18047182503251	0.13566264284392	-8.70152460755646	3.27454760562422e-18	3.58476790510441e-17	PWY-5941	757.200045722114	-0.228246716993755	0.41251939002309	-0.553299366075809	0.580058435066247	0.686376423164642
PWY-5484	20597.361117697	-0.0290119604585732	0.133443734772527	-0.217409685872687	0.827889083485766	0.864593525610751	ALL-CHORISMATE-PWY	4722.155984582	0.959341570048138	0.17164096210824	5.58923440107005	2.28072915801135e-08	1.60013061562066e-07	PWY-6397	47.7613262961189	-1.42751381637737	0.343951856952344	-4.15033030792783	3.31995824875476e-05	8.57827721417378e-05	P341-PWY	132.300999665512	0.246987346983611	0.455236629976109	0.542547173755709	0.587441619142017	0.693244276353079
P562-PWY	950.598537559744	-0.0568561651339563	0.264845805480411	-0.214676479511629	0.830019561671945	0.864688683412542	PWY-7400	20683.260045107	-0.738868998542111	0.142797607120688	-5.17423935484887	2.28841313765762e-07	1.20414119862461e-06	P4-PWY	17287.5160502684	0.556460876537495	0.100790463484036	5.52096753306062	3.3713807590501e-08	1.26350846465301e-07	NADSYN-PWY	800.851609110352	0.108350310287825	0.20354466381386	0.532317125183445	0.594506373287514	0.699700530491203
PWY5F9-12	0.0752065057487695	0.590266318704076	3.02506995033709	0.195124849472754	0.845295209392949	NA	PWY-6507	3763.84746357311	1.39429802452903	0.249722031485965	5.58340013587224	2.35861235644225e-08	1.62891665866793e-07	PWY0-42	6446.32293329878	3.04502180861894	0.271479805279378	11.2163842370718	3.38842937100167e-29	9.39724412224463e-28	PWY-7209	0.849754493713687	-1.53206096401858	2.97644557704053	-0.514728364542082	0.606742849641011	0.712192810140117
PWY-5198	260.66906748671	-0.0422223414185078	0.232355222413795	-0.181714622033824	0.855806690299012	0.889367736977405	PWY-7664	24485.7818696734	-1.25017667597237	0.178313618259402	-7.0111115919014	2.36432057226062e-12	3.37106352561031e-11	GLYCOLYSIS	25970.5447626729	-0.469447985133049	0.0747861649903056	-6.27720361371522	3.44716529511181e-10	1.5255540029431e-09	PWY-5655	407.832704045835	0.116425733998478	0.232909659698863	0.499875076667106	0.617163042546971	0.722492201808321
PWY-7286	1.41594093392755	0.33392781007399	1.98825136822051	0.167950499323864	0.866622221615226	0.898405432676909	PWY-6876	3672.62717027642	2.37669424983272	0.563305300112712	4.21919383566454	2.45177418370506e-05	8.46628272810653e-05	PWY-7254	16794.7503187364	1.3319843458385	0.201261604093064	6.61817415120367	3.63662460135191e-11	1.75911143507255e-10	PWY-6470	1980.0579308823	-0.127517784234928	0.260811443033498	-0.488927106693511	0.62489330413615	0.729596171584494
PANTOSYN-PWY	27353.8451443387	-0.038610276116485	0.255777374699634	-0.150952664057273	0.880013056513419	0.91006228283339	PWY-5837	2185.55590005001	1.17193000968718	0.227226902058029	5.15753196066498	2.50226148347439e-07	1.30117597140668e-06	P341-PWY	103.907508425658	-2.15390321666344	0.36516232301337	-5.8984815270347	3.66862029858041e-09	1.48169518855287e-08	MET-SAM-PWY	11627.7293190334	0.0499489005288957	0.10353067683014	0.482455075714858	0.629482704436593	0.732595428089883
PWY-7398	0.528222929606268	-0.401365308699071	3.0022855180796	-0.133686588527997	0.893650410763915	0.921134408050857	PWY-7200	13976.8107052125	0.895840148616906	0.190510960026818	4.70230242129273	2.57244102695455e-06	1.05279530917955e-05	VALDEG-PWY	41.7733280199485	5.23997063668419	1.13249742634857	4.62691615430779	3.71150680293971e-06	1.15952461301843e-05	PWY-6760	0.172065692369055	1.45093289902884	3.01899333286391	0.480601557888317	0.630799708013612	0.732595428089883
POLYISOPRENSYN-PWY	27158.3422011958	0.0335453765125245	0.254327181056334	0.131898511095808	0.895064566313569	0.921134408050857	PWY-6478	1575.58413492004	1.9385767088086	0.306626201206539	6.32228003080143	2.57731764505262e-10	2.64924278863548e-09	PWY-7377	4746.55784496576	-1.74696889063435	0.377673336377608	-4.62560822373674	3.73500716693436e-06	1.15952461301843e-05	PWY-6565	91.9400926673897	-0.190982795180747	0.401650468517193	-0.475495014074836	0.634434186189462	0.733133564177586
PWY-6174	38.9858115367523	0.0460610968137052	0.430972050313716	0.106877225054794	0.914886381457157	0.939253815345847	PWY-6901	14101.5939363128	-0.579934493244229	0.112634637307444	-5.14881129915001	2.6214243814756e-07	1.34729020536304e-06	PWY490-3	9712.11882109582	-3.33679149514408	0.459426699768908	-7.26294639998609	3.78748047951442e-13	2.25084554211143e-12	BENZCOA-PWY	0.236362375321831	-1.43190383209751	3.01289784999011	-0.475258008532286	0.634603085165108	0.733133564177586
PWY-7332	997.49427251055	-0.0251341362263484	0.265075511927593	-0.094818778406109	0.924458771061719	0.946788693068041	PWY-5154	18272.4489155692	-1.00321583136742	0.15053523653627	-6.66432560542534	2.65883410377942e-11	3.17622884829866e-10	PWY-6122	33051.09585709	-0.98475487985901	0.107125927056823	-9.19249808999708	3.83822266363994e-20	5.70250224312219e-19	PWY-6906	411.949261339266	0.0934409597134746	0.199032769207806	0.469475253172581	0.638729969495563	0.735964453040819
PWY-722	592.301569252085	-0.0343019052607949	0.435555326551378	-0.0787544157303485	0.937227962352434	0.957553388042005	DENITRIFICATION-PWY	6112.40119236835	-2.25143725977683	0.437689405070889	-5.14391537399034	2.69070777283307e-07	1.3670032593014e-06	PWY-6277	33051.09585709	-0.98475487985901	0.107125927056823	-9.19249808999708	3.83822266363994e-20	5.70250224312219e-19	HOMOSER-METSYN-PWY	7811.14205402549	0.0760565198818735	0.165947113125997	0.458317824571778	0.646724120065637	0.743224839551871
PWY-7209	0.331702542300066	-0.155958235170435	3.01729016151275	-0.0516881794001025	0.958777156122132	NA	PWY-5989	24168.2118782227	-1.36010284400606	0.186175782360186	-7.30547672078383	2.76285413989741e-13	5.08825637431107e-12	PWY-4361	860.722442096495	2.10483986210406	0.289927328549155	7.25988775406939	3.87411673165794e-13	2.26990501460522e-12	PWY-5647	223.728454227452	0.111580670033327	0.249301174666429	0.447573783728152	0.654460826984277	0.750152227274406
PWY-5920	5008.84706025358	0.00643560742409716	0.148945735617839	0.0432077319797154	0.965535941617886	0.982644469890873	PWY-5529	475.426125660487	3.11047708226611	0.55992685988587	5.55514890444819	2.77375205327002e-08	1.88615139622361e-07	PWY-7229	38519.7371037803	-0.987342259451491	0.125662178853884	-7.85711554945695	3.93080209667411e-15	2.81933391761454e-14	PWY-5651	510.399150468472	0.0924923347644386	0.209881868350107	0.440687590078772	0.659439181980649	0.752209469056889
FASYN-ELONG-PWY	34290.9713466164	-0.0097622861289732	0.231901147885943	-0.0420967563893846	0.966421565906825	0.982644469890873	FASYN-INITIAL-PWY	18955.2558485002	-1.15753687001966	0.165715484456652	-6.98508575595694	2.84682036801024e-12	3.93217063331415e-11	P125-PWY	5759.74103619563	4.36533349800575	0.342906501752852	12.7303899917069	4.00832052986992e-37	2.08432667553236e-35	PWY-6505	322.082330004943	-0.105502394014943	0.239586784422371	-0.44035147543427	0.659682563979276	0.752209469056889
HCAMHPDEG-PWY	481.959628905999	-0.00924662583986363	0.299339295178286	-0.030890116963616	0.975357171684008	0.986996278744676	PWY-6906	315.032739770354	1.66149259402375	0.323946662276141	5.12890789597778	2.91427873184375e-07	1.46376272667606e-06	PWY-7242	11079.5950359887	-1.64800448978989	0.249829755113017	-6.59651004758971	4.20948987380495e-11	2.01281354885386e-10	PWY-6628	16558.5448037904	0.0596628768919089	0.139173168046567	0.428695255912734	0.668145013553695	0.759334622565124
PWY-6690	481.959628905999	-0.00924662583986363	0.299339295178286	-0.030890116963616	0.975357171684008	0.986996278744676	PWY-7013	875.054982090348	1.55056665071007	0.37180100192468	4.17042085062531	3.04037640220577e-05	0.000104174137191857	GLUCONEO-PWY	29458.6827340149	-0.621224868659846	0.122897348597288	-5.05482726641635	4.30780475138946e-07	1.49337231381501e-06	COBALSYN-PWY	9135.12691928163	-0.129114107745978	0.302886660125287	-0.426278620829887	0.669904834410905	0.759334622565124
PWY-6700	25363.0387855249	-0.00707568563158879	0.275810655606006	-0.0256541416648397	0.97953320145562	0.98886208908853	PWY0-1338	5913.25820795953	-3.74715311488653	0.289804998746976	-12.9299119445421	3.05168159671251e-38	6.74421632873466e-36	PWY0-1061	14827.3545511669	1.15423447877673	0.142021953333652	8.12715535650383	4.39481966467079e-16	3.44951883113783e-15	PWY-5695	19274.4959494012	0.0654350252736366	0.154116546778686	0.42458143944532	0.671141825710303	0.759334622565124
PWY-7255	271.619450530294	0.00698047250845236	0.318394010001126	0.0219240070139123	0.982508574548057	0.989509823297805	P4-PWY	19095.1584533534	-0.378026885545402	0.0908361447521926	-4.16163506913119	3.15977015883581e-05	0.000107432185400418	PWY-6588	3178.04558067849	1.29958957827462	0.283319164084801	4.58701613945759	4.49625934644945e-06	1.3855139912022e-05	P164-PWY	4522.09429847181	0.068373875797206	0.161931410461695	0.422239734726327	0.672850041407365	0.759334622565124
PWY-1622	246.084310264612	0.0032860311103938	0.351755617489241	0.00934180137292138	0.992546429325874	0.996152345515066	PWY-7431	8392.93997729958	-1.65175445338102	0.354482139321264	-4.65962673477338	3.16783305595998e-06	1.28457083553607e-05	P164-PWY	5429.99745998765	0.940955668116904	0.230766735270426	4.07751865542596	4.55188787067202e-05	0.000116887984827133	ASPASN-PWY	12831.8366529254	0.094610417875549	0.229215291878481	0.412757879721686	0.67978401403679	0.765192774774746
P184-PWY	208.038729229659	-0.00300948455412831	0.387472945552319	-0.00776695402523775	0.993802929605832	0.996152345515066	PWY0-1298	8859.83206198841	0.901006329639875	0.216611361615118	4.15955249494627	3.18871730056098e-05	0.000107588782202134	PWY-7376	6741.89695037533	2.97838085060465	0.221931487489981	13.4202716536071	4.60023846028026e-41	3.18949866579431e-39	P161-PWY	12234.8533655306	-0.0849503056585724	0.208649321726239	-0.407143933925807	0.683902277168848	0.766135527702133
PWY-3661	603.433963127258	-0.0014315815591118	0.380560017528022	-0.00376177604891557	0.996998544048287	0.996998544048287	GALACT-GLUCUROCAT-PWY	4009.3942502744	1.43782388181331	0.228625424361122	6.28899382398615	3.19530180827014e-10	3.20982590739864e-09	GLUTORN-PWY	20112.2278749425	0.659931677570125	0.162720114370458	4.05562446980393	5.00005372572841e-05	0.000127608733122885	POLYAMSYN-PWY	5137.96392423899	-0.089732947867767	0.220550742938577	-0.406858515515214	0.684111906285276	0.766135527702133
PWY0-1297	15283.7655857994	-1.41240634475625	0.320866318822861	-4.40185292721855	1.07330304764139e-05	0.000187235501745618	PWY-5198	426.739392005248	2.87091648522774	0.432614449475784	6.6362010994005	3.21870645378857e-11	3.7438638225646e-10	PWY-622	91.8730916976833	5.21428270531483	1.14231378021161	4.56466760328226	5.00286378480201e-06	1.53028774593944e-05	PWY-5757	37.5766433451049	0.180642225450066	0.447186834505294	0.403952467987802	0.686247672503854	0.766571827555195
FASYN-INITIAL-PWY	15043.2909901431	-1.14474880198369	0.260113676351603	-4.40095583607952	1.07775061215115e-05	0.000187235501745618	P125-PWY	6276.58702198465	-3.2811946008625	0.309835603152592	-10.5901147817623	3.31185505073878e-26	2.92767986485308e-24	DENOVOPURINE2-PWY	24925.2119311773	-0.423566520352109	0.0843068358398262	-5.02410648119732	5.05781712024836e-07	1.73888588596968e-06	PWY-5499	0.278411994291179	-1.21036740920432	3.01543116435664	-0.401391158754095	0.688132157686355	0.766725932041396
PWY-6630	17223.5149081732	-0.54052294501949	0.123108972864859	-4.39060559471033	1.13035406118784e-05	0.000187235501745618	PWY-7242	9930.40543498431	1.31339940090361	0.258118314481151	5.08836191474325	3.61169616655971e-07	1.79367382653864e-06	POLYISOPRENSYN-PWY	24440.2658586313	-0.574761952278775	0.141852889388485	-4.05181702506395	5.0821404069626e-05	0.000128155759088444	PWY-7295	214.959487029105	-0.131712779988699	0.334119060791509	-0.394209117183194	0.693426655046761	0.770669117887413
PWY-5989	17158.1228968311	-1.11994164582037	0.25531202509967	-4.38656050526084	1.1515714194356e-05	0.000187235501745618	PWY-5863	2425.55491510887	1.13903172472639	0.223968199454802	5.08568505483858	3.66301471160797e-07	1.79894722503414e-06	PWY-6470	1095.84894523245	-1.46024149567291	0.360395698986412	-4.05177281465827	5.08310102153683e-05	0.000128155759088444	PWY-5384	3620.35627046664	-0.0554617878531101	0.142372760352678	-0.389553364813068	0.696866842469547	0.772536726879119
PWY-6628	17456.8597304449	-0.54198722556462	0.12376989310859	-4.37899081878585	1.19230154413483e-05	0.000187235501745618	PWY-7373	896.491045341873	1.47167155695838	0.249506611246396	5.89832690046459	3.67205917944902e-09	3.18245128885582e-08	PWY-6386	32532.7524889338	-0.974308836199679	0.112648145640444	-8.64913337596808	5.18919854012961e-18	5.53514510947159e-17	PWY0-1586	13110.5443630879	-0.0511005953497562	0.133468388049002	-0.382866655518423	0.701818636023948	0.776066451421948
PWY-6749	9367.65223812922	-2.75556910951771	0.572447472953813	-4.8136628069979	1.48188767467127e-06	7.56215231871982e-05	PWY-5840	4402.5228490218	1.0441300456705	0.206009979784795	5.06834691582045	4.01285530075486e-07	1.94910114608093e-06	PWY-5022	10284.7994817874	2.4754221872862	0.316512365081254	7.82093358864737	5.24330030484681e-15	3.69697106240046e-14	PWY-7401	0.158410524917153	-1.09720300926973	3.01663468368754	-0.363717560897532	0.716068928555003	0.789834823205142
OANTIGEN-PWY	22858.7129615269	-0.843629069076433	0.176183741984451	-4.78834800290988	1.68159856967567e-06	7.56215231871982e-05	PWY-7094	27127.6370906606	-1.00850820183076	0.199158691743909	-5.06384227070321	4.1088964801246e-07	1.9740567871903e-06	PWY-6749	9441.11421848398	-3.93479948093872	0.522907376342544	-7.52484982801452	5.27809526286716e-14	3.43076192086365e-13	PWY-5509	8641.60069849528	-0.105464047690364	0.295984051627943	-0.356316656624912	0.721603436666041	0.792279657253449
PWY-6478	4119.36956326245	-2.16170872424094	0.451593378359224	-4.78684769935088	1.69421300891839e-06	7.56215231871982e-05	GLCMANNANAUT-PWY	3983.8542840232	1.83596110932503	0.242966245261467	7.55644516525031	4.14234414079403e-14	9.15458055115481e-13	PWY-5507	3177.84750279891	-1.20296381623881	0.297883746392803	-4.03836674812236	5.38246546732422e-05	0.000134885881590776	PWY-6269	8737.61635237896	-0.105187233381874	0.295634596096473	-0.355801502160962	0.72198922404631	0.792279657253449
PWY-5304	2777.09254651086	-1.96826268980619	0.376585311530992	-5.22660504682007	1.72650747500341e-07	2.65173944077785e-05	PWY-7616	762.917723423103	1.09856904341338	0.268100950241193	4.09759473968694	4.17465326820251e-05	0.000139787632162538	PWY0-1296	17347.5478998859	-2.07332189981982	0.355384927614552	-5.83401753624319	5.41084308431236e-09	2.16433723372494e-08	ARGORNPROST-PWY	3646.09953945175	0.0541983799502666	0.153455196585423	0.353186996310654	0.72394825594943	0.792279657253449
PWY-5505	11692.3394117149	-1.24091563193726	0.25979478682976	-4.77652245096981	1.78352649026411e-06	7.56215231871982e-05	PROTOCATECHUATE-ORTHO-CLEAVAGE-PWY	11189.7932521106	-1.98684891147069	0.253160643401602	-7.84817452181478	4.22136514994462e-15	9.82022840145012e-14	TYRFUMCAT-PWY	8490.66075998425	2.88882171885542	0.292616421954616	9.87238412512429	5.48452671546245e-23	1.08645862553923e-21	ARG???SYN	7172.44892348095	-0.0634506139713885	0.180713352798667	-0.351111929410546	0.725504378623887	0.792279657253449
NADSYN-PWY	520.622407197609	0.999492901897565	0.233073709253316	4.28831250465605	1.80035678946531e-05	0.000272625456690462	PWY-6703	17311.8145411261	-0.627936830377825	0.114670279924186	-5.47602073347151	4.3499674354884e-08	2.91316000982708e-07	PWY-7446	216.33081833893	1.02405363767902	0.254862410858943	4.01806462643011	5.86781056489561e-05	0.000146168215269256	GLYCOGENSYNTH-PWY	14182.1452570971	0.0756952823856807	0.223242292982349	0.339072320815418	0.734555249388639	0.800173088043704
PWY-621	18589.9250604518	-1.36500495853238	0.321935935394556	-4.23998941547008	2.23530326509705e-05	0.000322967533069544	PWY-5941	599.526175711627	2.06099044745079	0.351120900392984	5.86974584863525	4.36463692062227e-09	3.70994138252893e-08	PWY-6507	7333.67466135142	-2.71225279545985	0.268708188675464	-10.0936737686681	5.89221284433574e-24	1.22558027162183e-22	PWY5F9-12	0.0860328461845276	0.976674373861293	3.02480117223976	0.322888784500867	0.74677947043892	0.811475711689816
PWY490-3	9221.16454593711	-2.91179325842502	0.521122665109509	-5.58753908316985	2.30309936652796e-08	9.76514131407855e-06	PWY-5747	9297.57193703221	-1.46511554943274	0.290379263008323	-5.04552403038071	4.52280042941578e-07	2.14954601053954e-06	DHGLUCONATE-PYR-CAT-PWY	5502.16572535254	5.09218047089069	0.301597272750551	16.8840401786471	5.89675239551415e-64	2.45304899653389e-61	PWY-7391	257.087186128387	-0.0827879902787114	0.261744654194299	-0.316292955565985	0.751780157560848	0.814892565849907
PWY-5651	328.927893588072	1.01195443433915	0.239336492144749	4.22816606557068	2.35603873229272e-05	0.000322967533069544	GLUCOSE1PMETAB-PWY	10147.156416106	-1.91777525945438	0.228458260024527	-8.39442294294147	4.68187949470519e-17	1.29336921041231e-15	PWY-5747	7354.09613153955	3.04418052602644	0.283170538306743	10.7503433945831	5.90413989048232e-27	1.44477776143567e-25	PWY0-42	2580.23941343153	-0.0559975368492199	0.180014634684381	-0.311072135592755	0.755745783569427	0.817173396519651
BRANCHED-CHAIN-AA-SYN-PWY	26689.9356273495	-0.873975081454431	0.206727745969942	-4.22766221995913	2.3613192276311e-05	0.000322967533069544	PWY-6282	23719.855972914	-1.34833066939453	0.186397668373101	-7.23362411752736	4.70272251238466e-13	8.31441340189609e-12	PWY-5100	20827.0966661743	-1.68808860571926	0.338046700379173	-4.99365502998786	5.92471852145262e-07	2.0202318892822e-06	METHYLGALLATE-DEGRADATION-PWY	388.896256729857	-0.0967484880936549	0.322696608470199	-0.299812534604279	0.764320153677794	0.824414121534525
HISTSYN-PWY	21428.8683323012	-1.09004794992498	0.258289336498241	-4.2202592050578	2.44021580571683e-05	0.00032332859425748	P261-PWY	88.2861367615637	2.61156999358445	0.570834055264654	4.57500734144822	4.76203287693021e-06	1.90526101611101e-05	LEU-DEG2-PWY	9561.83031468179	2.51956307218933	0.311444876869447	8.0899165769405	5.97056107159629e-16	4.59954334404455e-15	GALLATE-DEGRADATION-I-PWY	312.520884733817	-0.0934318903715346	0.325976903331247	-0.286621197442913	0.774402381915087	0.833093503077433
PWY-3001	25513.5631180478	-0.834094654819971	0.198613737918965	-4.19958187967987	2.67408319241736e-05	0.000343579173813625	PWY-5417	2775.11501543323	1.4328642025682	0.313390655981198	4.57213441186379	4.82781071955731e-06	1.90526101611101e-05	TEICHOICACID-PWY	1375.34269204741	-1.46570445511612	0.236921000180831	-6.18646913527048	6.1526724277059e-10	2.69422287360595e-09	RHAMCAT-PWY	3113.984722136	0.0766592831977905	0.273327883373436	0.280466384371967	0.779119712304229	0.833093503077433
COBALSYN-PWY	20737.6072019218	-2.14943177550626	0.418250410317136	-5.13910261050662	2.76053632166473e-07	2.65173944077785e-05	PWY-5431	2775.11501543323	1.4328642025682	0.313390655981198	4.57213441186379	4.82781071955731e-06	1.90526101611101e-05	PWY0-41	615.38646991683	1.10873691113753	0.245292387101953	4.52006246193323	6.18213886761885e-06	1.8772042108974e-05	PWY-7185	30.9817890026073	0.803356092466502	2.87316906800642	0.279606272186384	0.779779594465443	0.833093503077433
PWY-5121	27060.0181259108	-0.785657703187962	0.187480395470716	-4.19061257693304	2.78202338646847e-05	0.000344589556774875	PWY-5005	355.361013275705	2.06433001316152	0.285592497151025	7.2282361538016	4.89307339193945e-13	8.31822476629706e-12	PWY-5686	36362.3282163819	-0.882144854578264	0.113103395526109	-7.79945509571047	6.21750585816443e-15	4.31080406166067e-14	PWY490-3	2567.97091311515	-0.128543152403854	0.463391156796695	-0.277396645400918	0.78147555718263	0.833093503077433
PWY-5384	11812.8186279401	-2.28545334192586	0.445650246919485	-5.12835650316327	2.92282558093584e-07	2.65173944077785e-05	LACTOSECAT-PWY	524.756848685393	2.07509005051777	0.333519390433037	6.22179732285881	4.91491689364505e-10	4.82754059331358e-09	CHLOROPHYLL-SYN	357.157350635655	-3.13768381101964	0.436341221464216	-7.19089477838151	6.43680753610876e-13	3.71904435419617e-12	PWY-5028	3416.97720006138	-0.0856103047738499	0.309171925795137	-0.276901935884621	0.781855406077226	0.833093503077433
ARG???SYN	10091.4371361698	-1.21670020004858	0.29175766412403	-4.17024246372959	3.04275735455075e-05	0.000344589556774875	CATECHOL-ORTHO-CLEAVAGE-PWY	2464.27909910809	1.68235744136514	0.308774247656866	5.448503086419	5.07955100946874e-08	3.35098738236594e-07	GALACTARDEG-PWY	853.499199164597	1.07611888898297	0.238932553952141	4.50386048775303	6.6730022498536e-06	1.99709995391302e-05	PWY-622	11.3253568592088	-0.523437542756937	1.92298264756103	-0.272200866409703	0.785467575683124	0.834915897638962
ILEUSYN-PWY	28429.337628797	-0.824135445597894	0.197642234936808	-4.16983468063592	3.04820674359296e-05	0.000344589556774875	P341-PWY	92.3187051032048	1.86049760661216	0.459362251906353	4.05017521333347	5.11792979443234e-05	0.000170084584145797	GLUCARGALACTSUPER-PWY	853.499199164597	1.07611888898297	0.238932553952141	4.50386048775303	6.6730022498536e-06	1.99709995391302e-05	PWY-5634	0.137668216536696	-0.800059267896652	3.01937129654825	-0.264975449959162	0.791028374122718	0.838795788019017
VALSYN-PWY	28429.337628797	-0.824135445597894	0.197642234936808	-4.16983468063592	3.04820674359296e-05	0.000344589556774875	P241-PWY	45.8898274627304	2.10245060500888	0.519491311592936	4.04713333619008	5.18487096178274e-05	0.000171023355605072	PWY-7220	38056.5804857166	-1.18781892838964	0.1653034196107	-7.18568878482391	6.68692065160262e-13	3.75913377171174e-12	PWY-6143	29.9041874819552	0.136526740772581	0.52868980971851	0.258235998241146	0.796224777255764	0.842271511362121
PWY-5695	23155.804120012	-0.789471984517109	0.189464694550812	-4.16685539429291	3.08830263147294e-05	0.000344589556774875	LEU-DEG2-PWY	12290.1486802122	-1.15871542448676	0.254500435029684	-4.5529015475027	5.29110384314976e-06	2.05996512680218e-05	PWY-7222	38056.5804857166	-1.18781892838964	0.1653034196107	-7.18568878482391	6.68692065160262e-13	3.75913377171174e-12	PWY-5676	4111.87599896269	-0.0385749031184757	0.160352597225378	-0.240563007933436	0.809893823655061	0.851681431313075
GLYCOGENSYNTH-PWY	23649.9606784758	-1.45767114568075	0.312514399839879	-4.66433273611587	3.09620051977884e-06	0.000119344456398748	PWY-6182	2552.60245577142	1.40815074966176	0.309345548518688	4.55203172117634	5.31303222749885e-06	2.05996512680218e-05	PWY-5181	3214.9696785137	2.74185446372333	0.167966958894801	16.3237727334253	6.68720065714186e-60	1.39093773668551e-57	GALACT-GLUCUROCAT-PWY	5101.78755011398	0.0546762926597671	0.229317198962807	0.238430841241154	0.811546949206231	0.851681431313075
PWY-5103	25380.0374180288	-0.969539099671995	0.233124660706483	-4.15888690940637	3.19802174360817e-05	0.000347682363920478	PWY-7391	197.29849032562	1.95292676041382	0.334587676477404	5.83681617020257	5.32077446903732e-09	4.4373251232349e-08	COMPLETE-ARO-PWY	37100.9755335174	-0.532773356624387	0.133653881802109	-3.98621685686035	6.71351568425368e-05	0.000166239435991044	PWY-7644	3.22856563100814	-0.307090514381455	1.2915672904149	-0.237765787861355	0.812062755107345	0.851681431313075
POLYAMSYN-PWY	8493.65471949256	-1.55503009249823	0.335907719896247	-4.62933716729861	3.66838054511792e-06	0.000129074532033156	PWY-6572	104.533901210575	3.11436857591215	0.572660534143205	5.43842012890194	5.37550978100801e-08	3.49408135765521e-07	PWY-5028	7350.19741817689	2.91343954446797	0.310681914487415	9.37756402484764	6.75144783242324e-21	1.12344091931523e-19	PWY-6992	224.423098195789	0.0897730126632915	0.379250418805514	0.236711703433421	0.812880454943459	0.851681431313075
PWY-5509	19178.3912840262	-2.09549345571492	0.412402158054337	-5.08118935555818	3.75078995831806e-07	2.65173944077785e-05	PWY-7198	905.208639268648	1.37306161164605	0.340093981867559	4.03730052530231	5.40697854913989e-05	0.000176413210208716	PWY-6609	23336.9500876238	-1.85297610004664	0.300286324647204	-6.1706975907865	6.7989350643158e-10	2.94620519453685e-09	LPSSYN-PWY	547.598163965596	0.0467485538560279	0.2172433434758	0.215189810228803	0.829619335099118	0.867149733591697
PWY-6269	19352.9995325667	-2.09174926752199	0.411672141731212	-5.08110473233754	3.75246147279885e-07	2.65173944077785e-05	PWY-7456	2397.87781585364	1.13083375897048	0.280223253164878	4.03547438051159	5.449208574741e-05	0.000176413210208716	SULFATE-CYS-PWY	22090.6087524491	0.966954362175673	0.156746284009344	6.16891410400535	6.87605661107585e-10	2.94890675279129e-09	LACTOSECAT-PWY	693.091157045129	-0.0580178757426546	0.280359367801336	-0.206941099195824	0.83605585866392	0.871801714853826
PWY-6737	27552.9511632271	-1.54883600054324	0.376824079447399	-4.11023627474805	3.95254472898722e-05	0.000418969741272645	PWY-7210	1254.68176734494	1.33530776273517	0.330958719246797	4.03466560957841	5.46801126665023e-05	0.000176413210208716	3-HYDROXYPHENYLACETATE-DEGRADATION-PWY	6749.8924356586	4.70408485152714	0.295970638034812	15.8937551466637	7.00053186799669e-57	9.70740419028874e-55	ARGSYN-PWY	13054.9207792579	-0.0294559403594357	0.150069100354369	-0.196282514454203	0.844389046633174	0.878404719127875
PWY0-1296	16912.3255405135	-1.68042613338675	0.364232903232067	-4.6136033248926	3.95747385950715e-06	0.000129074532033156	PWY-6609	15640.9523339025	0.931858246831048	0.205085018421038	4.54376557588399	5.52581088918799e-06	2.12383340262704e-05	PWY-6471	12807.7406452476	-1.85871139946459	0.301623544054031	-6.16235514801733	7.16708831137902e-10	3.0423558546262e-09	PWY-5654	219.766403065069	-0.0460571870983292	0.238973497231016	-0.192729267604958	0.847171000919115	0.879215294098089
PWY-6317	21484.9215783721	-1.22387886776495	0.299127337358325	-4.09149788372189	4.28595858233465e-05	0.00044323083875851	P221-PWY	11554.3280157633	-2.43879975451106	0.282215515726984	-8.64162180533814	5.54206208453654e-18	1.88430110874242e-16	PWY-6396	5776.86378747657	3.73716768241248	0.323496371886427	11.5524253351581	7.17661652743953e-31	2.70014865755663e-29	PWY-7400	13033.9250050446	-0.026657520106516	0.150873408360039	-0.1766879955605	0.859753470674356	0.890169277419911
DTDPRHAMSYN-PWY	23666.0366194963	-1.05120472889234	0.257559344115532	-4.08140784991598	4.476372530263e-05	0.000451900464959883	PWY-6628	24451.3780021061	-0.664948427719394	0.122450657029488	-5.43033776910863	5.62474912457941e-08	3.56111775644805e-07	PWY0-1297	15611.036532854	-1.7785907757869	0.307431887574247	-5.78531651293771	7.23759233736124e-09	2.86746515461169e-08	PWY-7003	3800.82360819957	0.0222019312429443	0.127694274791228	0.173867867445452	0.861969306021527	0.890363589043412
POLYAMINSYN3-PWY	5449.29544624144	-1.22552479222001	0.267239052055162	-4.58587464218007	4.52089809710816e-06	0.000136918628083847	P101-PWY	2488.23628654482	1.84215826024438	0.339264316225325	5.42986153315606	5.6397792522933e-08	3.56111775644805e-07	GLYOXYLATE-BYPASS	10129.4128055476	1.6850211088865	0.258612312481227	6.51562600681986	7.23871270183567e-11	3.42193691359505e-10	ALL-CHORISMATE-PWY	5285.94083169739	0.0184580963263189	0.109749300733925	0.168184181611039	0.866438384931441	0.892878992922306
PWY-5101	30445.8340018077	-0.853998188068208	0.209880796406161	-4.06896773164302	4.72218860117676e-05	0.000465629759743941	METHGLYUT-PWY	834.532527486564	1.91592649469063	0.265783458787784	7.20859944945035	5.65302785032279e-13	9.25421596238027e-12	P108-PWY	10235.3216448666	-1.28268198237001	0.208384773725475	-6.15535367310382	7.49101331318336e-10	3.14773892755988e-09	PWY-7199	14676.2614291259	0.0378246675862319	0.229915974985487	0.16451517815854	0.869325599096068	0.8937562950894
THRESYN-PWY	24895.6865554247	-0.74773520700708	0.184095537311017	-4.06166938063161	4.87230478074716e-05	0.000469513006144727	PWY1G-0	594.76579206365	1.39383765249847	0.307112089332178	4.53853072189181	5.66475437981e-06	2.15846675506554e-05	PWY-5198	192.784938040383	-1.58629565797519	0.400982929157986	-3.956017931502	7.62094431510398e-05	0.000187592475448713	PWY-3801	285.296482745025	-0.08750553944162	0.61734435223856	-0.141745104048194	0.88728134672185	0.910085306567505
PWY-4984	3783.36686147861	0.621287143490354	0.154093950856365	4.03187237420807	5.53342356245211e-05	0.000512030755486756	PWY-5181	3787.43887538218	-1.78875493530642	0.201047381136804	-8.89718097889202	5.7283050847732e-19	2.30173713406341e-17	PWY-7431	6898.97829475311	3.02140328445777	0.307078276975506	9.83919577189361	7.63184502642243e-23	1.44311251408715e-21	PWY-5104	17658.2531183405	0.028322763078021	0.214981315604183	0.131745230967736	0.895185808161417	0.916052610216462
RHAMCAT-PWY	5629.15810567938	-1.60323477971214	0.397730683776917	-4.03095573237538	5.55505064914877e-05	0.000512030755486756	3-HYDROXYPHENYLACETATE-DEGRADATION-PWY	7199.43532503969	-3.85261377090794	0.303356925116867	-12.6999367804896	5.9177491797763e-37	8.71881712487042e-35	PWY4FS-7	37025.2907269811	-0.597705695614316	0.120965245750202	-4.94113571139763	7.76688217112352e-07	2.60566369611886e-06	REDCITCYC	14516.3083962387	-0.01196877343974	0.10857774469214	-0.110232289993461	0.912225154596703	0.931318239227797
PWY-7664	18798.0603440986	-1.12811331851572	0.248444085060501	-4.5407131276279	5.60642725173387e-06	0.000154559861237245	PWY-5392	332.006611870599	2.13603264940082	0.367185379269276	5.81731400539877	5.98007427229374e-09	4.87763469398748e-08	PWY4FS-8	37025.2907269811	-0.597705695614316	0.120965245750202	-4.94113571139763	7.76688217112352e-07	2.60566369611886e-06	PWY-5419	480.920111358679	-0.0176857981177749	0.214483756698865	-0.0824575174828074	0.934282899382939	0.951624577329722
PWY-6151	19196.851806269	-1.31148901392728	0.289360283130573	-4.53237396555724	5.83244759385831e-06	0.000154559861237245	PWY-6519	20489.1034497239	-0.943935026211328	0.162332275308517	-5.8148327214496	6.06945493595727e-09	4.87763469398748e-08	THISYN-PWY	19024.1928349766	-0.889686581237607	0.0770599097014926	-11.5453883177905	7.78889035833643e-31	2.70014865755663e-29	POLYAMINSYN3-PWY	3764.08900993777	0.0132477836178469	0.185787044628239	0.0713062831929737	0.943153994696325	0.953587870647003
PWY-7371	894.533111744908	1.24445356744542	0.312006951250204	3.98854436562689	6.64799709533977e-05	0.000593278277483438	HISDEG-PWY	12081.6718457089	-0.999326634199318	0.20037882597908	-4.98718679140104	6.12648265601985e-07	2.88075035527742e-06	FUCCAT-PWY	1365.12965524538	-1.13204740390208	0.229204190649399	-4.93903449450325	7.85103250111354e-07	2.61282361637059e-06	PWY-6608	13078.6694568845	-0.00771900010079854	0.108690621504096	-0.0710180877980137	0.943383359856714	0.953587870647003
PWY-6562	917.454877833467	0.991403507776663	0.248714140254111	3.98611637747556	6.71635785830307e-05	0.000593278277483438	PWY-6397	99.4046390233521	2.63047765388956	0.382605928947999	6.875161765324	6.19195544004596e-12	8.29346758939489e-11	PWY-7007	7698.84382069242	4.00484564430564	0.559478031850917	7.15818212031747	8.17539000873456e-13	4.53461632484477e-12	PWY-5005	480.73516573549	0.0175507748828565	0.251914832363002	0.0696694780463196	0.944456735722186	0.953587870647003
CALVIN-PWY	32234.1247673287	-0.795759470110506	0.1768006423821	-4.50088562682209	6.7670913333223e-06	0.00016877921913698	BIOTIN-BIOSYNTHESIS-PWY	19409.2744332399	-0.749288928512246	0.150697661189791	-4.97213375839044	6.62199894949156e-07	3.08097214281607e-06	HSERMETANA-PWY	14943.885084684	0.73518137554581	0.11316680500478	6.49644014881184	8.22428125829652e-11	3.84415843084422e-10	PWY-7031	20.8694933371248	-0.0347947346964532	0.503442177971362	-0.0691136663134976	0.944899142896233	0.953587870647003
PWY-6609	23684.4834469667	-1.28718203458993	0.324714584576212	-3.96404133269788	7.36914848263615e-05	0.000637656929926067	P562-PWY	6342.52427907446	-2.71836613864664	0.297678601730702	-9.1318829195047	6.73180957563898e-20	2.97545983243243e-18	PWY-7200	14816.0470671395	-1.15000173248852	0.126271479558939	-9.10737512940713	8.43991519807146e-20	1.21069128358542e-18	PWY-7046	16.6523339839582	0.0524820639851176	0.824728560169596	0.0636355602555164	0.949260416122853	0.95579202449067
PWY0-862	17153.9938138201	-1.15186996154074	0.25732539029389	-4.47631677630098	7.59417822300417e-06	0.000178885087030765	P281-PWY	2047.75451006608	1.2812282067051	0.3223900737472	3.97415525798653	7.06294814972669e-05	0.000226219063926029	LACTOSECAT-PWY	364.771158771748	-1.52106058035558	0.341540428120243	-4.45353010982369	8.44698560551926e-06	2.50996143706858e-05	PWY-2221	41.1735078382206	0.0596649799445227	1.33781955692897	0.0445986752365069	0.964427198618937	0.968841053074859
PWY-7111	30915.5163178005	-0.837042890274678	0.21196348324268	-3.94899573015761	7.84797513584342e-05	0.000665508291519522	HOMOSER-METSYN-PWY	11820.5796089943	-0.700328617743345	0.176456706741645	-3.96884103004775	7.22230411608169e-05	0.000229658879086914	POLYAMINSYN3-PWY	5972.97269565436	-1.18971787177854	0.267330372952282	-4.45036551080901	8.57242638361022e-06	2.52916976991621e-05	PWY-5920	5933.01208799651	-0.000533862747556676	0.149624442954784	-0.00356801827972725	0.997153139342392	0.997620905607459
PWY-7377	4366.26168840026	-1.74400129480562	0.390814764914222	-4.46247545224756	8.10182123793287e-06	0.000179301221357276	PWY0-42	7543.4058041263	-1.93703078095469	0.224969204932909	-8.6102041456401	7.29305837740501e-18	2.30252271629501e-16	PWY-7219	37570.7610225309	-0.96174148107966	0.111965736677409	-8.58960526335469	8.72686218880728e-18	9.07593667635957e-17	PWY-5679	6.31948034028109	0.00357430669854058	1.19872499104228	0.00298175705457911	0.997620905607459	0.997620905607459
PWY-6282	17373.3373319339	-1.1499264221765	0.25829605801189	-4.45197046763899	8.50858702863322e-06	0.000179301221357276	GLUCUROCAT-PWY	6788.56070493472	1.89422060897642	0.327596009350569	5.78218462652078	7.37367165489398e-09	5.78250097082984e-08	PWY-5654	357.281061553407	2.28081729787812	0.426394703265742	5.34907511845111	8.84048453023134e-08	3.28360853980021e-07	PWY-6897	23321.8951223269	1.25160234123823	0.283741958261463	4.41105837468318	1.02866579100629e-05	0.000376320235209801
PWY-6263	2290.05986557612	1.16920140219579	0.298307507446493	3.91945014124565	8.87512183554923e-05	0.000737853266328014	THREOCAT-PWY	871.027396532853	1.80532798622445	0.312324658804896	5.78029283096794	7.45707138772174e-09	5.78250097082984e-08	PEPTIDOGLYCANSYN-PWY	32201.9856252588	-0.948825316629374	0.11051581866757	-8.58542539944827	9.05009155435722e-18	9.18253191856733e-17	PWY-7528	131.211212454879	2.11674017603883	0.437547338621057	4.83773980367426	1.31323898158185e-06	9.05760238409288e-05
PWY0-1298	14614.6424296547	-1.49090343712157	0.335579111424317	-4.44277783201002	8.88048502005378e-06	0.000179301221357276	P124-PWY	12251.9577780946	-0.89141188288174	0.180140855392932	-4.94841595448933	7.48198841618646e-07	3.44483216661918e-06	PWY-7456	5308.9308412229	-2.70595854933286	0.263347038122875	-10.2752571990967	9.11011159960015e-25	1.99463496075456e-23	PWY-5484	20346.956136322	0.492334258451677	0.102169538547572	4.81879692764234	1.44426461705353e-06	9.05760238409288e-05
PWYG-321	18724.1261896941	-1.08356603598757	0.24495388589428	-4.42355111874089	9.70916453307408e-06	0.000187122080091973	FUCCAT-PWY	1454.27615880728	1.11882959740879	0.249879974497405	4.47746803103826	7.55335341714537e-06	2.85348906869936e-05	PWY-5861	2680.36591059235	-0.83560060052618	0.188326886677715	-4.43696922551556	9.12343309375455e-06	2.67278039929711e-05	PWY-6562	2500.28733773215	-1.28021500931784	0.296877110811948	-4.31227252857756	1.61585089794173e-05	0.000545660418612629
BENZCOA-PWY	0	NA	NA	NA	NA	NA	AST-PWY	6775.23384723781	-2.35623300258426	0.315270074567521	-7.47369697493957	7.79725803013252e-14	1.64113716634218e-12	P163-PWY	748.590368642761	1.89880504006915	0.355385482555452	5.34294486768427	9.14485840911166e-08	3.36660274176146e-07	GLYCOLYSIS	23779.0530880649	0.515207135879103	0.120935609326863	4.26017728563809	2.04264816615224e-05	0.000640516103529166
PWY-5184	0	NA	NA	NA	NA	NA	PWY-5178	792.650478960054	0.773205777031451	0.195881763036187	3.94730864704647	7.90346409451863e-05	0.000249523652126945	SO4ASSIM-PWY	18177.71071506	1.68002035758547	0.195811363140152	8.57978990924545	9.50465774290544e-18	9.41413719297301e-17	PWY-6876	3093.10600515933	-2.67407000193744	0.489040714582159	-5.46799054189627	4.55166163571835e-08	1.30438850109955e-05
PWY-5266	0	NA	NA	NA	NA	NA	ARGORNPROST-PWY	9818.30785273148	-1.86028257848809	0.23093045338002	-8.05559661473839	7.9092067145932e-16	2.05639374579423e-14	PWY-7094	20859.1548278608	2.32216581413006	0.262707953886767	8.83934338406427	9.6282774114646e-19	1.2516760634904e-17	PWY0-1241	13147.0706905212	2.2885664462601	0.45635039974706	5.01493248943921	5.30520901816592e-07	5.8224668974371e-05
PWY-5273	0	NA	NA	NA	NA	NA	PWY-5384	9661.58458986538	-1.28310644734713	0.287426607396019	-4.46411854132646	8.03990457418593e-06	3.01155747609337e-05	PWY-5104	25553.4891983719	-1.23301480873924	0.316388484640279	-3.89715450655901	9.73295285206772e-05	0.000238171081556481	PWY-5910	3148.81699312458	1.25150659454865	0.276029596910516	4.5339579833331	5.78885492944974e-06	0.000257343867034614
PWY-5499	0	NA	NA	NA	NA	NA	ORNDEG-PWY	8381.40217264621	-2.7759033468705	0.289214518203128	-9.59807745516033	8.14494378769496e-22	5.14295022023024e-20	PWY-7199	15340.4056729547	-1.98984517055219	0.239536886306794	-8.30705116540437	9.81096505050311e-17	8.68374778938148e-16	PWY-922	2357.1144918291	1.3009056536956	0.287039301698214	4.53215168096854	5.83859001697655e-06	0.000257343867034614
PWY-5634	0	NA	NA	NA	NA	NA	PWY0-781	17828.7076728669	-0.243483093739488	0.0618283336894192	-3.93805039227761	8.21463450980441e-05	0.000257508400945642	PWY-7196	18286.0400358404	-0.810745418537814	0.104729447296287	-7.74133196983423	9.83806526052426e-15	6.70923794816081e-14	PWY-6703	20823.0321418509	1.37937631672669	0.304410398105205	4.53130486117619	5.86204708507092e-06	0.000257343867034614
PWY-5675	0	NA	NA	NA	NA	NA	PWY-5345	18273.5154422571	-0.606368733015199	0.136065643987374	-4.45644260553725	8.33308974915413e-06	3.09514762111439e-05	BENZCOA-PWY	0	NA	NA	NA	NA	NA	NAD-BIOSYNTHESIS-II	4422.73872643537	-1.58872327766329	0.294053077860164	-5.40284525917733	6.55920413759745e-08	1.30438850109955e-05
PWY-6145	0	NA	NA	NA	NA	NA	PWY0-862	22920.1777682008	-1.31793770229547	0.184203501241605	-7.15479181129592	8.38000029631078e-13	1.32284290391763e-11	PWY-5184	0	NA	NA	NA	NA	NA	PWY-7084	49.8942766281613	-2.2105469082026	0.492379191421251	-4.48952138253824	7.13833819698313e-06	0.000284884588043236
PWY-6146	0	NA	NA	NA	NA	NA	REDCITCYC	22370.9210312936	-0.687727499151825	0.112095969800651	-6.13516703923311	8.50697608541293e-10	8.17409441250547e-09	PWY-5499	0	NA	NA	NA	NA	NA	PWY-7392	12014.6108623435	0.523368130289756	0.0978700945408968	5.34757969474584	8.91381663621562e-08	1.30438850109955e-05
PWY-6797	0	NA	NA	NA	NA	NA	PWY-6470	1547.75375537634	1.9961658036143	0.346848830832613	5.75514641010176	8.65667351981161e-09	6.59698223406333e-08	PWY-5634	0	NA	NA	NA	NA	NA	THISYN-PWY	17238.4249111903	0.849458413258064	0.173642990421379	4.89198217098592	9.98254893838048e-07	8.76467796789806e-05
PWY-6942	0	NA	NA	NA	NA	NA	SULFATE-CYS-PWY	23185.5329468674	-0.946621773642942	0.164651490589873	-5.74924508883351	8.96427939722166e-09	6.71561270096944e-08	PWY-6142	0	NA	NA	NA	NA	NA	PWY-5266	0	NA	NA	NA	NA	NA
PWY-6993	0	NA	NA	NA	NA	NA	PWY-6992	163.684863291562	1.88918781556964	0.353676213821826	5.34157441676689	9.21427752859411e-08	5.69917840789732e-07	PWY-6146	0	NA	NA	NA	NA	NA	PWY-5273	0	NA	NA	NA	NA	NA
PWY-7316	0	NA	NA	NA	NA	NA	PWY-7199	11667.7366526362	1.34723298184514	0.252280744314795	5.34021328304021	9.2837295332264e-08	5.69917840789732e-07	PWY-6760	0	NA	NA	NA	NA	NA	PWY-5675	0	NA	NA	NA	NA	NA
PWY-7401	0	NA	NA	NA	NA	NA	RHAMCAT-PWY	2545.66137878958	1.23374581795436	0.278850160367807	4.42440419014655	9.67088104811198e-06	3.56210785272125e-05	PWY-6942	0	NA	NA	NA	NA	NA	PWY-6145	0	NA	NA	NA	NA	NA
PWY-7413	0	NA	NA	NA	NA	NA	PWY-6317	13734.7412452807	1.48648805000655	0.229800814458875	6.46859347956125	9.89193163720942e-11	1.1210855855504e-09	PWY-7316	0	NA	NA	NA	NA	NA	PWY-6797	0	NA	NA	NA	NA	NA
PWY-7415	0	NA	NA	NA	NA	NA	PWY5F9-12	0	NA	NA	NA	NA	NA	PWY5F9-12	0	NA	NA	NA	NA	NA	PWY-6993	0	NA	NA	NA	NA	NA
